# Supplementary material for: Integrated analysis of human genetic association study and mouse transcriptome suggests LBH and SHF genes as novel susceptible genes for amyloid-β accumulation in Alzheimer’s disease
Source: Hum Genet. 2018 Jul 13;137(6):521–33. doi: 10.1007/s00439-018-1906-z (PMC6061045; doi:10.1007/s00439-018-1906-z)
Supplement: Supplementary file 4 — Supplementary material 4 (XLSX 24 KB) [file 439_2018_1906_MOESM4_ESM.xlsx]

## Sheet: GWAS-SKAT result
Article information: "Integrated analysis of human genetic association study and mouse transcriptome suggest LBH and SHF genes as novel susceptible genes for amyloid-β accumulation in Alzheimer's disease" by Yamaguchi-Kabata, Morihara, Ohara, Ninomiya, Takahashi, Akatsu, Hashizume, Shigemizu, Boroevich, Kubo, Takeda, Tsunoda E-mail: tatsuhiko.tsunoda@riken.jp (RIKEN Center for Integrative Medical…
Supplementary table 2. Result of sequence kernel association test with human genotype data of our GWAS - SKAT-GWAS.
Gene	P-value	No. of SNPs
BOK	0.000184265	18
ELOVL4	0.000212467	20
THAP4	0.000459729	6
ARRB1	0.000714773	43
ARSJ	0.0010191	31
TRIM3	0.00136885	9
PTPN11	0.00181717	35
RPS3	0.00274278	9
RPAIN	0.00293957	3
KLK8	0.00367043	8
EXOC2	0.00542466	67
CSDA	0.00873338	14
PSME4	0.00920264	32
SPCS1	0.0107457	14
TIPIN	0.0108286	6
CP110	0.0108549	9
CHI3L1	0.014949	20
STAB2	0.0152616	93
SLC35F4	0.017243	25
ATXN1	0.0212686	169
SELPLG	0.0212965	14
INTS3	0.0269238	7
ERCC2	0.0276703	9
TNNT1	0.0287448	11
TNIP1	0.0297486	62
PRKAG2	0.0336532	123
RHOBTB3	0.0339672	21
PARM1	0.0353014	22
SRD5A3	0.0361617	14
PROKR2	0.03752	24
DGAT2	0.0379773	10
ARFGAP2	0.0385791	9
LRP4	0.0410992	12
RIN1	0.0423443	13
APPBP2	0.0447211	5
SLC32A1	0.0458042	14
RBM45	0.0496903	6
TMEM2	0.0581136	43
ADORA1	0.0588292	35
EPHX2	0.0629591	49
LRIG1	0.0638942	36
NTN5	0.0677509	9
MRPL3	0.068004	18
RPA3	0.0728205	52
C5orf51	0.0782145	20
EML4	0.081122	52
DYNC2LI1	0.0844593	11
FBXO8	0.0852866	22
CSRNP3	0.0875007	54
FDPS	0.0883743	20
FAM198B	0.0913694	35
ZNF585A	0.0947693	17
GRIK4	0.097203	126
HPS6	0.0984801	6
RFX4	0.0989773	34
DAP3	0.0996901	18
LBH	0.100989	33
TADA1	0.103152	13
SORD	0.103174	12
SRP54	0.103561	28
SERPINA3	0.103674	23
POLR3B	0.106539	28
SLC8A1	0.10808	158
FOXRED1	0.109755	5
LASS2	0.10978	17
ZNHIT3	0.110317	13
MYOC	0.112021	18
CNIH4	0.118989	21
TIMM10	0.120187	7
TMUB1	0.121841	2
SYT11	0.123377	22
MRM1	0.132927	18
MAL	0.134256	3
DIRC2	0.135092	27
SLC25A3	0.135946	14
ARSA	0.137203	17
HDHD2	0.139014	7
STARD4	0.139772	20
GGNBP2	0.140678	11
BCKDHB	0.144719	49
PTPRD	0.147561	1006
CORO2B	0.14892	27
ABCD3	0.149565	19
SNRPB	0.150013	12
MPP2	0.154212	7
SERGEF	0.159676	59
HS2ST1	0.159994	45
EBNA1BP2	0.160562	23
KCNH3	0.160866	9
SLC1A2	0.161846	73
PCGF1	0.16267	11
NR5A2	0.166844	68
CCDC88A	0.171186	28
SGSM3	0.172811	7
ENTPD2	0.177157	10
C1orf21	0.178102	50
MEN1	0.178111	2
TRAPPC1	0.180548	14
DKFZp761E198	0.180985	10
GALNT1	0.181962	16
SLC25A38	0.182594	27
MYO5A	0.183206	36
TMEM74	0.18603	20
LYPD1	0.19002	7
PTCD3	0.191063	29
CRTAC1	0.191404	69
TMEM91	0.194476	14
KIF5A	0.199833	12
FHIT	0.2068	617
GUCY1A3	0.211229	32
ABCB8	0.214797	16
RPS3A	0.215716	10
MTRF1	0.216599	9
APIP	0.21863	34
ARFRP1	0.227016	1
GABRG2	0.230911	29
FGD2	0.231187	23
ADCYAP1R1	0.231532	28
GALNT11	0.234837	19
RTN2	0.236032	5
TRIB2	0.24216	19
UAP1L1	0.246146	11
DYNLL1	0.246227	10
RBM28	0.246634	14
NME7	0.247747	32
SLC19A2	0.249074	13
APC	0.250695	34
LMF1	0.251234	39
UBR1	0.251374	15
HDAC5	0.255196	24
NVL	0.255963	28
EGFL7	0.258449	8
C3orf34	0.258979	5
CAPNS1	0.260664	9
ARMC8	0.260851	11
TRAK2	0.2622	11
POFUT1	0.266066	8
TSPYL3	0.266066	8
TBCB	0.268721	4
LST1	0.271092	22
MGAT3	0.275464	16
AGAP2	0.277525	21
GPS2	0.277539	5
MYSM1	0.278737	22
GTF2H2	0.279949	9
NARS2	0.280214	22
MRAS	0.283225	20
KLF13	0.28325	23
GIPC1	0.283693	8
PDXDC1	0.284969	5
AHI1	0.286907	33
SH2B1	0.288795	6
TAGLN3	0.29132	20
SC4MOL	0.29316	18
TMEM66	0.296373	27
FAM168A	0.296664	21
ENPP5	0.298372	16
FBLN2	0.299305	38
IMPDH1	0.300872	22
TMC7	0.301539	21
SNRNP25	0.303388	5
RXRG	0.30616	44
RAPGEFL1	0.306716	12
PRKCA	0.307097	163
SFI1	0.310232	25
DDAH1	0.31035	89
ALG14	0.311178	21
REEP5	0.325411	19
BLCAP	0.328102	23
HDGF	0.328327	5
CHCHD8	0.333714	7
ME2	0.334138	17
NIN	0.334411	47
ATF4	0.334834	8
FAM82A2	0.337935	7
SFT2D2	0.340751	13
CASC3	0.342644	18
FARS2	0.342791	173
GPR12	0.347308	16
RSRC1	0.350539	47
ZNF2	0.351046	1
IFT27	0.35768	3
GLO1	0.358482	16
CSRNP1	0.360608	11
SRP9	0.361493	10
EIF4E	0.362373	20
GABRB3	0.363192	84
FGFR1OP2	0.368129	14
MRPS27	0.372004	17
PHGDH	0.372042	22
C8orf46	0.373734	12
SHF	0.374284	12
HDC	0.379123	16
FAM171B	0.386398	21
ARRB2	0.38915	3
ARHGEF15	0.391996	17
THADA	0.392424	60
SH3RF3	0.392434	90
CPSF2	0.395272	14
HLA-DMA	0.395976	71
UVRAG	0.397879	46
LRPPRC	0.398219	33
RBBP9	0.401064	8
SMAD2	0.402775	14
TTC5	0.408705	12
S100A1	0.42057	8
C18orf25	0.421244	32
SNAPIN	0.426168	8
NAPEPLD	0.42666	4
EPRS	0.435579	15
MPV17L	0.436753	5
LSM14A	0.437103	10
EIF1B	0.43722	12
GABRB2	0.437923	64
ABCA3	0.438344	10
ACTL6B	0.439147	2
PIGT	0.444513	12
GNPTAB	0.446718	20
POLI	0.447788	16
MOBP	0.453763	36
THRSP	0.455565	17
ILF2	0.462048	12
SLC48A1	0.465391	4
CACNA1B	0.467901	49
KIFAP3	0.469264	35
KRT12	0.469588	9
ARL6IP1	0.471394	7
SPIRE2	0.473436	17
PREX2	0.475295	103
APOA1	0.476634	8
AQP11	0.485001	14
UBE2M	0.485039	12
PSMB6	0.485635	3
SDHAF1	0.490065	7
ZFP91	0.500485	51
GRLF1	0.502187	18
KCNS1	0.502481	29
TM2D3	0.504391	14
COMMD3	0.505028	5
STARD3NL	0.508406	19
PPDPF	0.510817	6
NHP2	0.512859	5
SCYL3	0.524841	16
FAIM	0.526541	21
SCRG1	0.526892	14
ST6GALNAC4	0.527056	8
MRPL48	0.53193	17
KCNF1	0.544089	12
SEMA5A	0.553793	181
ANKFY1	0.556375	21
COX18	0.556544	10
ZNF658	0.556946	1
TMEM143	0.564132	16
CCDC53	0.565034	33
RFC5	0.565365	7
RCBTB2	0.575826	10
ACAA1	0.583363	7
SENP1	0.585073	21
HYI	0.585174	11
SELS	0.585694	10
ESYT2	0.587307	37
MCM6	0.593585	9
MRPS31	0.596496	17
STARD10	0.598694	9
DCP1B	0.601877	16
MYD88	0.606783	8
SFXN4	0.608975	18
ODZ4	0.609479	280
HABP4	0.610048	16
RPS8	0.61224	10
AFG3L1	0.615579	10
GANC	0.616502	6
FAM78B	0.619926	32
C21orf33	0.620871	8
AATF	0.621435	22
PPP1R13B	0.623774	12
CYP27A1	0.634161	22
TMEM178	0.640488	21
NUDT5	0.648423	7
CENPB	0.650465	3
ADAT2	0.657197	16
CHMP4B	0.661159	16
TRAF3	0.665524	24
ICA1	0.672892	66
PXMP4	0.674085	7
VAMP8	0.677222	14
FAM126B	0.678511	9
CRELD2	0.679288	9
OLFML1	0.687576	15
CENPL	0.699051	16
PBX2	0.705702	4
TPRN	0.710434	2
VPS33B	0.712299	19
FAM45A	0.719049	14
CD200	0.734897	27
SGCB	0.73629	29
STARD7	0.737668	10
KLC1	0.739863	24
SEMA4G	0.740826	17
C9orf95	0.74243	19
BCL2L11	0.748283	23
DCUN1D4	0.749907	32
SAMD10	0.753694	5
SPIRE1	0.757275	34
FAM76A	0.760475	14
BHLHE40	0.761134	7
SIRT6	0.761929	3
AGPS	0.766424	29
BCL10	0.766552	18
RLBP1	0.767895	23
PHF5A	0.772653	11
GMIP	0.776807	8
SEL1L	0.778183	18
MFN1	0.778951	20
TMEM107	0.783331	9
SNAPC3	0.786127	17
TAGAP	0.787412	49
PUS3	0.788167	4
ENO3	0.794729	8
C7orf11	0.800396	32
C21orf45	0.803005	23
FAR1	0.807092	21
C14orf153	0.810429	11
C6orf145	0.811238	22
RASAL1	0.811662	9
DGKH	0.818286	84
LY6G6E	0.819815	11
FAM163A	0.826285	39
DLG4	0.832572	10
HMGN2	0.832716	12
RPS6KA1	0.83717	19
FAM20B	0.841295	30
PGAP2	0.842135	7
SLC9A4	0.84645	32
PROSC	0.849029	17
WDR74	0.849867	8
NCBP2	0.853567	10
CIAO1	0.854621	6
C9orf3	0.856902	52
MGST3	0.857928	55
RNF167	0.85846	8
SHMT2	0.859568	7
PFKL	0.861807	10
CDH6	0.867413	54
LYZL4	0.870517	15
HTR1F	0.874407	5
ZNF131	0.875804	30
RANGRF	0.879761	9
GCNT1	0.886567	43
BBS7	0.890981	5
TMEM127	0.891116	16
PIP5K1B	0.892125	92
TNFSF13B	0.895348	29
ADAL	0.905419	14
ACP2	0.908714	1
E2F1	0.912201	6
FAM114A2	0.921917	24
PACRG	0.926764	195
NUB1	0.949934	23
SGIP1	0.951295	62
TOR1AIP1	0.953444	15
CCDC65	0.954715	16
AS3MT	0.955859	15
GSTO1	0.961163	10
NTSR2	0.962814	10
HMGN3	0.971912	13
SLC27A2	0.975159	20
UNC93B1	0.983714	8
ZNF277	0.987051	35
CDK8	0.988296	26
TRIM2	0.990071	34
TRAPPC6A	0.998772	7
SYS1	1	12
