# Supplementary material for: Integrated analysis of human genetic association study and mouse transcriptome suggests LBH and SHF genes as novel susceptible genes for amyloid-β accumulation in Alzheimer’s disease
Source: Hum Genet. 2018 Jul 13;137(6):521–33. doi: 10.1007/s00439-018-1906-z (PMC6061045; doi:10.1007/s00439-018-1906-z)
Supplement: Supplementary file 5 — Supplementary material 5 (XLSX 14 KB) [file 439_2018_1906_MOESM5_ESM.xlsx]

## Sheet: IGAP top genes
Article information: "Integrated analysis of human genetic association study and mouse transcriptome suggest LBH and SHF genes as novel susceptible genes for amyloid-β accumulation in Alzheimer's disease" by Yamaguchi-Kabata, Morihara, Ohara, Ninomiya, Takahashi, Akatsu, Hashizume, Shigemizu, Boroevich, Kubo, Takeda, Tsunoda E-mail: tatsuhiko.tsunoda@riken.jp (RIKEN Center for Integrative Medical…
Supplementary table 3. Results of the integrated analysis for 11 common genes with IGAP top genes.
(A) Gene-based statistics in the integrated anaysis of our GATES-GWAS and mouse
Gene	Mouse cor	Up/down	Mouse cor p-value	Human gene p-value*	Combined p-value
EML4	0.642616	up	0.000226537	0.0890822	0.00013915
EXOC2	0.637095	up	0.000266625	0.352237	0.00121339
GPR12	0.527132	up	0.00394825	0.21549	0.00356944
SEMA5A	0.626363	up	0.000362748	0.603943	0.00387444
ACP2	-0.622787	down	0.000400935	0.796299	0.00724619
PRKCA	-0.452393	down	0.0156444	0.23585	0.0108537
PTPN11	0.292148	up	0.131413	0.0958748	0.0248201
FAM198B	-0.36678	down	0.054877	0.234946	0.0279939
THADA	0.551129	up	0.00236894	0.999747	0.0315915
EPHX2	0.314699	up	0.102878	0.471834	0.0964931
DDAH1	0.25937	up	0.182589	0.432772	0.134355
IGAP top genes included in the 373 genes were obtained by using the combined set of GWAS statistics (Lambert et al. 2013). Please see Materials and Methods.
*Gene-based statistics by the GATES method using our Japanese AD GWAS statistics.
Please see Table 2 for column labels.
(B) Gene-based statistics in the integrated anaysis of IGAP and mouse
Gene		Up/Down	Mouse cor p-value	Human gene p-value**	Combined p-value
ACP2	-0.622787	down	0.000401	7.82e-05	1.1855e-07
EXOC2	0.637095	up	0.000267	0.02904	3.76831e-05
EML4	0.642616	up	0.000227	0.05996	8.24503e-05
SEMA5A	0.626363	up	0.000163	0.2536	0.000514047
THADA	0.551129	up	0.002369	0.07318	0.000634916
EPHX2	0.314699	up	0.102878	0.00188	0.000803989
PRKCA	-0.452393	down	0.015644	0.09264	0.00375247
GPR12	0.527132	up	0.003948	0.61587	0.0167181
PTPN11	0.292148	up	0.131413	0.21702	0.0524253
FAM198B	-0.36678	down	0.054877	0.83907	0.13332
DDAH1	0.25937	up	0.182589	0.5139	0.160309
**Gene-based statistics by the GATES method using the IGAP 1st screening data.
