# Supplementary material for: Integrated analysis of human genetic association study and mouse transcriptome suggests LBH and SHF genes as novel susceptible genes for amyloid-β accumulation in Alzheimer’s disease
Source: Hum Genet. 2018 Jul 13;137(6):521–33. doi: 10.1007/s00439-018-1906-z (PMC6061045; doi:10.1007/s00439-018-1906-z)
Supplement: Supplementary file 6 — Supplementary material 6 (XLSX 23 KB) [file 439_2018_1906_MOESM6_ESM.xlsx]

## Sheet: GWAS SNP around 5 genes
Article information: "Integrated analysis of human genetic association study and mouse transcriptome suggest LBH and SHF genes as novel susceptible genes for amyloid-β accumulation in Alzheimer's disease" by Yamaguchi-Kabata, Morihara, Ohara, Ninomiya, Takahashi, Akatsu, Hashizume, Shigemizu, Boroevich, Kubo, Takeda, Tsunoda E-mail: tatsuhiko.tsunoda@riken.jp (RIKEN Center for Integrative Medical…
Supplementary table 4. GWAS SNP statisitcs for the five significant genes in the integrated analysis of our GATES-GWAS and mouse.
Gene	Chr.	Position	SNP	Allele1	Allele2	Region	Frequency (allele2)		GWAS statistics (adjusted)
							Case	Control	P value	Odds ratio (CI)
LBH	2	30429330	rs6707974	T	C	intergenic	0.091358	0.09237	0.574634	1.095462 ( 0.806106 - 1.488685)
LBH	2	30429735	rs4952108	A	G	intergenic	0.311961	0.309768	0.44775	1.081837 ( 0.889619 - 1.315586)
LBH	2	30430416	rs13032691	A	G	intergenic	0.091245	0.092363	0.69865	1.064563 ( 0.784628 - 1.444372)
LBH	2	30436249	rs6718106	A	C	intergenic	0.663995	0.655517	0.395681	1.091219 ( 0.898751 - 1.324905)
LBH	2	30436467	rs11887956	A	G	intergenic	0.407407	0.410812	0.772133	0.971619 ( 0.805329 - 1.172246)
LBH	2	30441004	rs7568254	A	G	intergenic	0.754624	0.746802	0.364026	1.104565 ( 0.898165 - 1.358397)
LBH	2	30442158	rs2055782	A	C	intergenic	0.594328	0.590272	0.928261	1.00897 ( 0.836659 - 1.216769)
LBH	2	30445026	rs7579944	A	G	intergenic	0.318126	0.321714	0.969851	0.996141 ( 0.821192 - 1.208361)
LBH	2	30446083	rs1396836	A	G	intergenic	0.414303	0.416767	0.856171	1.017992 ( 0.845424 - 1.225786)
LBH	2	30452959	rs2362540	T	G	near-gene-5	0.617139	0.616553	0.89365	0.986966 ( 0.820041 - 1.187870)
LBH	2	30456082	rs6548003	T	C	intron	0.61344	0.613421	0.587365	0.948146 ( 0.787808 - 1.141117)
LBH	2	30462920	rs2102472	T	C	intron	0.945746	0.95042	0.60559	1.118682 ( 0.742376 - 1.685735)
LBH	2	30462979	rs1473591	T	G	intron	0.583436	0.593188	0.370378	0.915892 ( 0.761069 - 1.102211)
LBH	2	30470178	rs2089657	T	C	intron	0.771887	0.768693	0.386462	1.108237 ( 0.885795 - 1.386539)
LBH	2	30473522	rs3813658	T	C	intron	0.227497	0.231431	0.347625	0.894425 ( 0.714721 - 1.119312)
LBH	2	30478386	rs4952115	T	G	intron	0.764488	0.759397	0.330753	1.121251( 0.897884 - 1.400185)
LBH	2	30478453	rs2362541	T	G	intron	0.235512	0.241037	0.284076	0.881439 ( 0.705657 - 1.101009)
LBH	2	30478628	rs906867	T	C	intron	0.236128	0.240805	0.287699	0.882282 ( 0.706345 - 1.102041)
LBH	2	30480865	rs13386455	T	C	utr-3	0.236386	0.241032	0.287563	0.882259 ( 0.706339 - 1.101994)
LBH	2	30481917	rs9558	A	G	utr-3	0.999383	0.994869	0.03137	19.908604 ( 1.443924 - 274.496761)
LBH	2	30483397	rs12468820	T	C	near-gene-3	0.288533	0.27217	0.914903	0.988836 ( 0.810910 - 1.205800)
LBH	2	30491556	rs7604484	A	C	intergenic	0.000617	0.005131	0.031372	0.050227 ( 0.003643 - 0.692576)
LBH	2	30494172	rs17322090	A	C	intergenic	0.999383	0.994869	0.031371	19.90826 ( 1.443903 - 274.491377)
LBH	2	30502177	rs7569754	A	C	intergenic	0.000617	0.005131	0.031372	0.050227 ( 0.003643 - 0.692576)
LBH	2	30504247	rs12988733	A	C	intergenic	0.999382	0.994868	0.031441	19.866125 ( 1.441968 - 273.697476)
LBH	2	30507449	rs11127264	T	C	intergenic	0.999383	0.994934	0.031369	19.908154 ( 1.443950 - 274.479437)
LBH	2	30510147	rs17394102	A	G	intergenic	0.000617	0.005135	0.031359	0.05023 ( 0.003644 - 0.692436)
LBH	2	30510444	rs6733372	T	C	intergenic	0.000617	0.005134	0.031369	0.050234 ( 0.003644 - 0.692555)
LBH	2	30518711	rs10210471	A	C	intergenic	0.438889	0.451879	0.872246	0.984229 ( 0.816652 - 1.186192)
LBH	2	30520464	rs11680075	A	G	intergenic	0.953761	0.953491	0.90692	0.974593 ( 0.643207 - 1.476713)
LBH	2	30528297	rs6760047	A	G	intergenic	0.365598	0.372268	0.618972	0.95063 ( 0.784393 - 1.152098)
LBH	2	30531821	rs6718743	T	C	intergenic	0.453761	0.442164	0.590151	1.053484 ( 0.877628 - 1.264577)
LBH	2	30531922	rs6758245	A	G	intergenic	0.32799	0.336578	0.664636	0.956374 ( 0.787521 - 1.161432)
SHF	15	45459564	rs1629906	A	G	utr-3	0.703453	0.701977	0.218296	0.87866 ( 0.720548 - 1.071466)
SHF	15	45460422	rs1706816	T	C	intron	0.297164	0.298814	0.210375	1.140614 ( 0.935430 - 1.390804)
SHF	15	45464768	rs1648290	T	C	intron	0.776202	0.756964	0.024264	1.295683 ( 1.042851 - 1.609813)
SHF	15	45475503	rs1706820	T	C	intron	0.039506	0.041728	0.60142	0.880963 ( 0.557203 - 1.392842)
SHF	15	45491735	rs1648300	T	C	intron	0.77127	0.754999	0.016418	1.316021 ( 1.060286 - 1.633439)
SHF	15	45494238	rs1648302	T	C	near-gene-5	0.15598	0.147903	0.66692	0.945111 ( 0.737784 - 1.210699)
SHF	15	45512626	rs12915027	T	C	intergenic	0.384094	0.392457	0.014995	0.786768 ( 0.653141 - 0.947733)
SHF	15	45513647	rs10851421	A	G	intergenic	0.384094	0.39251	0.014995	0.786768 ( 0.653141 - 0.947733)
SHF	15	45514150	rs1706829	A	C	intergenic	0.95561	0.953273	0.55306	1.144263 ( 0.745156 - 1.757132)
SHF	15	45516425	rs12913123	A	G	intergenic	0.385327	0.392194	0.017957	0.792383 ( 0.658121 - 0.954036)
SHF	15	45525394	rs2413786	A	C	intergenic	0.845869	0.852146	0.524346	1.087593 ( 0.847864 - 1.395103)
SHF	15	45535913	rs11636410	T	G	intergenic	0.845869	0.852447	0.530215	1.086313 ( 0.846848 - 1.393493)
ARSJ	4	114748150	rs4345183	A	G	intergenic	0.731196	0.729011	0.87156	1.017896 ( 0.827457 - 1.252165)
ARSJ	4	114751650	rs7684832	A	G	intergenic	0.382861	0.397521	0.028643	0.801891 ( 0.662814 - 0.970151)
ARSJ	4	114754302	rs13126791	T	G	intergenic	0.884094	0.872251	0.003825	1.545443 ( 1.163173 - 2.053342)
ARSJ	4	114762343	rs4834359	A	G	intergenic	0.884094	0.871335	0.003597	1.548016 ( 1.166039 - 2.055123)
ARSJ	4	114768317	rs6836841	A	G	intergenic	0.788533	0.782087	0.027553	1.293941 ( 1.037595 - 1.613619)
ARSJ	4	114797011	rs13142831	A	C	intergenic	0.371147	0.397521	0.005296	0.754123 ( 0.622962 - 0.912899)
ARSJ	4	114800468	rs7437325	T	G	intergenic	0.149199	0.170932	0.001514	0.650577 ( 0.503700 - 0.840283)
ARSJ	4	114803632	rs13136741	A	G	intergenic	0.850801	0.829221	0.001579	1.534633 ( 1.188124 - 1.982198)
ARSJ	4	114816474	rs7674158	T	C	intergenic	0.127936	0.14159	0.660672	0.939251 ( 0.717332 - 1.229824)
ARSJ	4	114816990	rs2374218	A	G	intergenic	0.474566	0.504472	0.008163	0.769380 ( 0.638080 - 0.927696)
ARSJ	4	114821256	rs6816611	T	C	near-gene-3	0.138101	0.156954	0.376004	0.885195 ( 0.682483 - 1.148117)
ARSJ	4	114827301	rs17620575	T	C	intron	0.086313	0.077759	0.792368	1.047781 ( 0.749698 - 1.464382)
ARSJ	4	114830955	rs6822455	T	C	intron	0.91307	0.922344	0.756594	0.946665 ( 0.677961 - 1.321868)
ARSJ	4	114830987	rs6822640	A	G	intron	0.913687	0.922298	0.786357	0.953066 ( 0.681868 - 1.332127)
ARSJ	4	114833153	rs6533728	T	G	intron	0.318126	0.354572	0.002603	0.728241 ( 0.596925 - 0.888444)
ARSJ	4	114833290	rs6533729	T	C	intron	0.318742	0.354714	0.002392	0.726083 ( 0.595055 - 0.885961)
ARSJ	4	114837989	rs6834673	T	C	intron	0.180641	0.197467	0.008358	0.711938 ( 0.558221 - 0.907983)
ARSJ	4	114842742	rs12645879	T	C	intron	0.802096	0.787352	0.015384	1.348434 ( 1.068256 - 1.702098)
ARSJ	4	114854312	rs2374196	T	C	intron	0.285538	0.291045	0.03769	0.798516 ( 0.650894 - 0.979618)
ARSJ	4	114855353	rs7437812	A	C	intron	0.423457	0.447516	0.011764	0.778317 ( 0.645035 - 0.939139)
ARSJ	4	114855972	rs11729278	T	G	intron	0.422553	0.448213	0.008663	0.769348 ( 0.637119 - 0.929020)
ARSJ	4	114856627	rs10012647	A	G	intron	0.924168	0.921509	0.748697	0.944434 ( 0.674292 - 1.322804)
ARSJ	4	114864332	rs766183	T	C	intron	0.763872	0.752066	0.355659	1.111450 ( 0.895550 - 1.379400)
ARSJ	4	114865091	rs4364328	T	C	intron	0.81381	0.797775	0.010037	1.386379 ( 1.091026 - 1.761688)
ARSJ	4	114867878	rs11098213	A	C	intron	0.41307	0.428457	0.581917	0.946812 ( 0.785000 - 1.141977)
ARSJ	4	114884901	rs728313	T	C	intron	0.618989	0.65238	0.245486	0.890038 ( 0.736486 - 1.075604)
ARSJ	4	114885155	rs2374219	A	G	intron	0.340123	0.358058	0.587767	0.947392 ( 0.784848 - 1.143600)
ARSJ	4	114893337	rs17677558	A	C	intron	0.899507	0.888282	0.533295	1.102138 ( 0.820799 - 1.479910)
ARSJ	4	114898691	rs12505253	A	C	intron	0.820592	0.815674	0.5793	1.072883 ( 0.844322 - 1.363316)
ARSJ	4	114905001	rs17677630	A	C	intergenic	0.118989	0.123268	0.859042	1.026908 ( 0.774352 - 1.361836)
ARSJ	4	114914110	rs17581675	A	G	intergenic	0.191358	0.202362	0.351354	0.890296 ( 0.703558 - 1.126598)
C5orf51	5	41906206	rs10059424	T	C	intergenic	0.035142	0.03659	0.933482	1.023612 ( 0.603772 - 1.735390)
C5orf51	5	41907628	rs277410	A	G	intergenic	0.534525	0.524793	0.690379	1.038802 ( 0.867307 - 1.244208)
C5orf51	5	41916688	rs10062703	A	C	intergenic	0.035142	0.036528	0.924694	1.026802 ( 0.605413 - 1.741493)
C5orf51	5	41918457	rs10077481	A	G	intergenic	0.964858	0.96341	0.934047	0.977127 ( 0.576356 - 1.656577)
C5orf51	5	41918947	rs10064380	T	C	intergenic	0.035142	0.03659	0.93298	1.023793 ( 0.603869 - 1.735728)
C5orf51	5	41943776	rs10045473	T	C	intergenic	0.966091	0.963462	0.958405	0.985459 ( 0.579902 - 1.674644)
C5orf51	5	42038122	rs4957447	T	C	intergenic	0.067284	0.059984	0.171386	1.312793 ( 0.901661 - 1.911389)
C5orf51	5	42039712	rs202299	A	G	intergenic	0.067201	0.060035	0.172887	1.311656 ( 0.900775 - 1.909957)
C5orf51	5	42046381	rs17619781	T	C	intergenic	0.589396	0.593683	0.826392	0.979040 ( 0.815852 - 1.174869)
C5orf51	5	42073476	rs276269	T	C	intergenic	0.083847	0.066298	0.003492	1.688124 ( 1.203389 - 2.368114)
C5orf51	5	42084883	rs687238	T	G	intergenic	0.924784	0.938601	0.017855	0.640462 ( 0.449006 - 0.913556)
C5orf51	5	42131857	rs1119855	T	C	intergenic	0.913473	0.930478	0.002162	0.585810 ( 0.421494 - 0.814184)
C5orf51	5	42152335	rs666581	A	C	intergenic	0.999383	0.999867	0.560832	0.062737 ( 0.000008 - 502.315601)
C5orf51	5	42204561	rs10941565	A	G	intergenic	0.088999	0.072575	0.003179	1.660901 ( 1.200377 - 2.298107)
C5orf51	5	42216965	rs6887597	A	G	intergenic	0.419236	0.408691	0.419699	1.082901 ( 0.898797 - 1.304716)
C5orf51	5	42220979	rs7710353	A	C	intergenic	0.000617	0.000133	0.564336	16.080588 ( 0.001799 - 143701.975611)
C5orf51	5	42231896	rs4245983	A	G	intergenic	0.000617	0.000133	0.560836	15.940029 ( 0.001990 - 127654.483250)
C5orf51	5	42243481	rs11959168	T	C	intergenic	0.418619	0.407731	0.348286	1.096986 ( 0.910495 - 1.321673)
C5orf51	5	42278624	rs13189999	T	C	intergenic	0.895679	0.915376	0.017043	0.680132 ( 0.501319 - 0.922724)
C5orf51	5	42279048	rs9654394	T	G	intergenic	0.895808	0.915089	0.014286	0.672336 ( 0.495133 - 0.912958)
ST6GALNAC4	9	130668004	rs4837204	A	G	intergenic	0.885327	0.891724	0.566118	1.092000 ( 0.817433 - 1.458790)
ST6GALNAC4	9	130668090	rs16930158	A	C	intergenic	0.190506	0.176863	0.008937	1.378434 ( 1.093276 - 1.737969)
ST6GALNAC4	9	130668957	rs10819317	A	G	intergenic	0.505549	0.518469	0.825287	0.978765 ( 0.814615 - 1.175991)
ST6GALNAC4	9	130670432	rs1127024	A	G	utr-3	0.001854	0.003735	0.653885	0.647975 ( 0.104248 - 4.027612)
ST6GALNAC4	9	130670532	rs3818509	T	C	utr-3	0.233046	0.21981	0.833425	1.024703 ( 0.823110 - 1.275670)
ST6GALNAC4	9	130670662	rs2274423	A	G	utr-3	0.977805	0.983473	0.127352	0.603661 ( 0.323104 - 1.127833)
ST6GALNAC4	9	130673419	rs3780668	T	C	intron	0.736745	0.751299	0.001631	0.708675 ( 0.576525 - 0.871116)
ST6GALNAC4	9	130696710	rs4836593	T	C	intergenic	0.588163	0.583622	0.263969	1.116929 ( 0.926520 - 1.346468)
