# Supplementary material for: Integrated analysis of human genetic association study and mouse transcriptome suggests LBH and SHF genes as novel susceptible genes for amyloid-β accumulation in Alzheimer’s disease
Source: Hum Genet. 2018 Jul 13;137(6):521–33. doi: 10.1007/s00439-018-1906-z (PMC6061045; doi:10.1007/s00439-018-1906-z)
Supplement: Supplementary file 7 — Supplementary material 7 (XLSX 22 KB) [file 439_2018_1906_MOESM7_ESM.xlsx]

## Sheet: eQTL results for LBH and SHF
Article information: "Integrated analysis of human genetic association study and mouse transcriptome suggest LBH and SHF genes as novel susceptible genes for amyloid-β accumulation in Alzheimer's disease" by Yamaguchi-Kabata, Morihara, Ohara, Ninomiya, Takahashi, Akatsu, Hashizume, Shigemizu, Boroevich, Kubo, Takeda, Tsunoda E-mail: tatsuhiko.tsunoda@riken.jp (RIKEN Center for Integrative Medical…
Supplementary table 5. Results of eQTL using GTEx data for LBH and SHF.
Chr	Gene	Gene_start	Gene_end	SNP ID	SNP position	P-value with fixed effect model	Beta with fixxed effect model	SD with fixed effect model	P-value with random effect model	P-value with brain anterior cingulate cortex BA24	P-value with brain cortex	P-value with brain frontal cortex BA9	P-value with brain amygdala	P-value with brain caudate basal ganglia	P-value with brain cerebellar hemisphere	P-value with brain cerebellum	P-value with brain hippocampus	P-value with brain hypothalamus	P-value with brain nucleus accumbens basal ganglia	P-value with brain putamen basal ganglia	P-value with brain spinal cord cervical c-1	P-value with brain substantia nigra
2	LBH	30454397	30546596	rs6707974	30429330	0.746399	-0.00880156	0.0272164	0.817446	0.385913	0.489716	0.631356	0.839638	0.892763	0.603493	0.628609	0.0685351	0.951791	0.230696	0.328433	0.151603	0.797511
2	LBH	30454397	30546596	rs4952108	30429735	0.761819	0.00840501	0.0277308	0.830848	0.985921	0.930776	0.705762	0.973436	0.697921	0.781753	0.685831	0.557065	0.647968	0.614991	0.971864	0.618442	0.175222
2	LBH	30454397	30546596	rs13032691	30430416	0.15741	0.0412051	0.0291442	0.219137	0.477578	0.759768	0.788266	0.306281	0.554797	0.568824	0.532807	0.577818	0.853049	0.188221	0.363063	0.288545	0.575692
2	LBH	30454397	30546596	rs6718106	30436249	0.0725119	-0.0389676	0.0216982	0.107506	0.863586	0.70097	0.820192	0.839519	0.323963	0.0834917	0.795473	0.0273313	0.192412	0.958519	0.827782	0.705761	0.91981
2	LBH	30454397	30546596	rs11887956	30436467	0.312135	0.026534	0.0262518	0.402168	0.833354	0.289566	0.849788	0.338774	0.348529	0.172401	0.648564	0.294199	0.460782	0.153728	0.941935	0.316791	0.407439
2	LBH	30454397	30546596	rs7568254	30441004	0.533251	0.0141181	0.0226596	0.630042	0.955829	0.508083	0.958048	0.946113	0.964226	0.240304	0.98773	0.0162878	0.926545	0.863247	0.760348	0.84847	0.952489
2	LBH	30454397	30546596	rs2055782	30442158	0.615953	-0.0120672	0.0240576	0.706538	0.441602	0.662788	0.873796	0.846384	0.824544	0.194248	0.827948	0.0659244	0.257845	0.434007	0.970304	0.602052	0.669186
2	LBH	30454397	30546596	rs7579944	30445026	0.375241	-0.0202366	0.0228224	0.470897	0.232253	0.246101	0.870678	0.619442	0.390416	0.383393	0.346223	0.105138	0.954181	0.498133	0.803521	0.2495	0.70188
2	LBH	30454397	30546596	rs1396836	30446083	0.895369	0.00316987	0.0241031	0.937666	0.575442	0.644862	0.822689	0.461651	0.855038	0.464138	0.763758	0.0466413	0.391243	0.645177	0.80492	0.511668	0.543478
2	LBH	30454397	30546596	rs2362540	30452959	0.0666605	-0.0415444	0.0226529	0.0994034	0.105279	0.451973	0.912871	0.706741	0.502865	0.48753	0.73739	0.280065	0.265207	0.0988014	0.406472	0.557265	0.741547
2	LBH	30454397	30546596	rs6548003	30456082	0.0804411	0.0375938	0.0215051	0.118388	0.372794	0.442365	0.668277	0.557097	0.71606	0.385664	0.481546	0.331822	0.143169	0.109666	0.215438	0.971705	0.901182
2	LBH	30454397	30546596	rs2102472	30462920	0.0759463	0.0458718	0.0258475	0.112233	0.516864	0.48006	0.684782	0.0106273	0.684672	0.870218	0.686198	0.393133	0.794823	0.588877	0.671783	0.878856	0.469171
2	LBH	30454397	30546596	rs1473591	30462979	0.364603	0.0228454	0.0251982	0.459531	0.794516	0.440302	0.589684	0.739441	0.83984	0.400999	0.453209	0.704871	0.406215	0.472524	0.866982	0.75725	0.513724
2	LBH	30454397	30546596	rs2089657	30470178	1.00314e-14	-0.199982	0.0258412	2.34752e-14	0.000255762	0.00259062	0.0257023	0.238251	0.0540601	0.025287	0.244387	0.00484889	0.0702451	0.12626	0.0126368	0.204105	0.0283789
2	LBH	30454397	30546596	rs3813658	30473522	2.74546e-11	-0.142211	0.0213543	5.63832e-11	0.0010189	0.151331	0.0257758	0.456357	0.275951	0.113222	0.228697	0.279034	0.00520973	0.0225488	0.0450415	0.00345092	0.0506132
2	LBH	30454397	30546596	rs4952115	30478386	1.95618e-14	-0.198276	0.0259066	4.53337e-14	0.000406146	0.00199877	0.0566525	0.400267	0.0326262	0.0106598	0.247741	0.0040331	0.0264593	0.143398	0.0519673	0.238498	0.0278651
2	LBH	30454397	30546596	rs2362541	30478453	1.40497e-11	-0.145922	0.0215944	2.92175e-11	0.00159688	0.132182	0.0190661	0.629679	0.216583	0.0643168	0.208958	0.190252	0.00242186	0.0225607	0.103624	0.00248336	0.0698788
2	LBH	30454397	30546596	rs906867	30478628	3.58271e-15	-0.202273	0.025706	8.50799e-15	0.000172566	0.00314753	0.0474127	0.24223	0.0145619	0.00922256	0.233975	0.0221953	0.0577736	0.171386	0.014324	0.216665	0.00549734
2	LBH	30454397	30546596	rs13386455	30480865	4.28197e-15	-0.20235	0.0257889	1.01431e-14	0.000172566	0.00284937	0.0474127	0.24223	0.0145619	0.00922256	0.215219	0.0221953	0.0577736	0.171386	0.014324	0.216665	0.010837
2	LBH	30454397	30546596	rs9558	30481917	1.98203e-14	-0.200317	0.0261791	4.5924e-14	0.00075262	0.00134327	0.0738694	0.372758	0.00274223	0.00638136	0.118259	0.0392057	0.0957799	0.0644925	0.0547073	0.537654	0.0376313
2	LBH	30454397	30546596	rs12468820	30483397	1.83652e-05	0.125344	0.0292593	2.59621e-05	0.0700407	0.416448	0.55769	0.0567514	0.675484	0.0348548	0.0121525	0.829075	0.0324138	0.00715632	0.878521	0.106347	0.202427
2	LBH	30454397	30546596	rs7604484	30491556	8.14785e-15	-0.201063	0.0258926	1.91246e-14	0.000846727	0.000783305	0.0477695	0.400267	0.0108942	0.00816863	0.212418	0.0413202	0.0321883	0.0282208	0.0302568	0.294416	0.101414
2	LBH	30454397	30546596	rs17322090	30494172	1.33088e-08	-0.171787	0.0302333	2.72546e-08	0.00116683	0.0116758	0.0168469	0.728766	0.465625	0.0487242	0.502927	0.0470937	0.0488205	0.468592	0.0137866	0.502203	0.587957
2	LBH	30454397	30546596	rs7569754	30502177	2.73841e-08	-0.164532	0.0296059	5.43786e-08	0.00116683	0.0061267	0.0263972	0.728766	0.475382	0.0290509	0.796132	0.0470937	0.0542329	0.468992	0.01765	0.705037	0.587957
2	LBH	30454397	30546596	rs12988733	30504247	4.35854e-09	-0.125169	0.0213235	8.04198e-09	0.00119413	0.110949	0.064225	0.713029	0.323014	0.180833	0.134941	0.213328	0.00703415	0.0107645	0.249714	0.0425586	0.129785
2	LBH	30454397	30546596	rs11127264	30507449	2.74689e-14	-0.161791	0.0212611	6.33385e-14	8.32944e-05	0.0257945	0.023007	0.223834	0.0586659	0.140323	0.113631	0.105914	0.0180784	0.0299788	0.0214338	0.00699396	0.0338043
2	LBH	30454397	30546596	rs17394102	30510147	7.30446e-08	-0.160236	0.0297642	1.43806e-07	0.00379931	0.0271727	0.0962917	0.964054	0.162879	0.0328677	0.566565	0.0675245	0.270647	0.530142	0.00694551	0.41936	0.492326
2	LBH	30454397	30546596	rs6733372	30510444	1.19072e-08	-0.127963	0.0224456	2.37553e-08	0.000269535	0.135526	0.0494006	0.556275	0.298355	0.165211	0.258853	0.121696	0.0489228	0.0906009	0.134491	0.0471258	0.041076
2	LBH	30454397	30546596	rs10210471	30518711	0.00115005	-0.0802438	0.0246829	0.00162392	0.002862	0.670875	0.624242	0.409237	0.650371	0.0734159	0.296344	0.978761	0.792683	0.0022884	0.279645	0.927461	0.311379
2	LBH	30454397	30546596	rs11680075	30520464	1.47848e-06	-0.103697	0.0215401	2.92097e-06	0.00566898	0.451456	0.0458273	0.786792	0.317983	0.452951	0.326036	0.125328	0.595841	0.00337939	0.274571	0.191324	0.157461
2	LBH	30454397	30546596	rs6760047	30528297	0.671818	0.00861403	0.0203327	0.755557	0.742853	0.502542	0.881769	0.474714	0.619908	0.478933	0.880751	0.410519	0.814458	0.127097	0.453277	0.453557	0.245634
2	LBH	30454397	30546596	rs6718743	30531821	0.137061	0.032963	0.0221701	0.193263	0.513008	0.239544	0.564098	0.119363	0.814058	0.528985	0.884657	0.85743	0.780113	0.840526	0.434316	0.163807	0.293707
2	LBH	30454397	30546596	rs6758245	30531922	0.488089	0.0158193	0.0228157	0.586376	0.992747	0.370297	0.666245	0.684611	0.844906	0.398993	0.993593	0.965742	0.664085	0.675093	0.845343	0.892721	0.966423
15	SHF	45459412	45493373	rs1629906	45459564	0.037244	-0.0524052	0.0251575	1.03791e-32	0.916334	0.456984	0.7869	0.0197158	0.246531	0.962317	0.0561771	0.629831	0.496782	0.0214177	0.322449	2.43655e-37	0.00834158
15	SHF	45459412	45493373	rs1706816	45460422	0.0318792	-0.0524498	0.0244416	3.04351e-32	0.934908	0.69617	0.892589	0.0129145	0.292628	0.718534	0.0314664	0.677341	0.403047	0.0466848	0.604284	2.43655e-37	0.0168171
15	SHF	45459412	45493373	rs1648290	45464768	0.253001	-0.0959121	0.083906	0.334816	0.713407	0.0213957	0.61982	0.973893	0.63627	0.888428	0.555269	0.456143	0.541185	0.631536	0.5648	0.547362	0.648156
15	SHF	45459412	45493373	rs1706820	45475503	0.00361976	0.0557139	0.0191488	1.77919e-20	0.00424809	7.90598e-06	0.00034017	0.00243588	0.00292391	0.000761196	2.39744e-06	0.524638	0.407383	0.000502615	0.0820401	1.55784e-06	0.956713
15	SHF	45459412	45493373	rs1648302	45494238	0.117302	0.0302081	0.0192875	1.5964e-26	0.000641258	1.27848e-05	1.63586e-06	0.0131974	0.0119564	0.00107571	2.66173e-17	0.475852	0.469022	0.0177857	0.633722	0.954564	0.127056
15	SHF	45459412	45493373	rs12915027	45512626	0.0703368	-0.0343308	0.0189701	1.18206e-21	0.00133512	3.56598e-05	3.72725e-07	0.0188206	0.0515664	0.0159221	3.5729e-14	0.706288	0.436851	0.0608356	0.72816	0.947196	0.0541325
15	SHF	45459412	45493373	rs10851421	45513647	0.0846592	-0.0336296	0.0195037	1.02622e-16	0.00250785	0.000342004	3.59993e-06	0.0301931	0.070677	0.0112128	2.12018e-11	0.457899	0.429126	0.0764604	0.845758	0.554824	0.287806
15	SHF	45459412	45493373	rs1706829	45514150	0.0487087	0.0365285	0.0185317	3.70127e-20	0.00595706	3.86647e-06	7.81797e-06	0.00124984	0.0189054	0.00244136	4.953e-07	0.534183	0.37192	0.00466749	0.859691	1.70048e-06	0.703258
15	SHF	45459412	45493373	rs12913123	45516425	0.121983	-0.0294078	0.0190157	2.01877e-20	0.00147782	4.16716e-05	2.4111e-06	0.0190098	0.0824123	0.0159221	4.24633e-14	0.720117	0.425871	0.113427	0.74292	0.996719	0.0541325
P-values in bold: SNPs with P<0.05 in Hirano's (2015) human GWAS. Random effect model is based on the method of Han and Eskin 2011.
