# Supplementary material for: Integrated analysis of human genetic association study and mouse transcriptome suggests LBH and SHF genes as novel susceptible genes for amyloid-β accumulation in Alzheimer’s disease
Source: Hum Genet. 2018 Jul 13;137(6):521–33. doi: 10.1007/s00439-018-1906-z (PMC6061045; doi:10.1007/s00439-018-1906-z)
Supplement: Supplementary file 8 — Supplementary material 8 (XLSX 12 KB) [file 439_2018_1906_MOESM8_ESM.xlsx]

## Sheet: SKAT-GWAS and mouse
Article information: "Integrated analysis of human genetic association study and mouse transcriptome suggest LBH and SHF genes as novel susceptible genes for amyloid-β accumulation in Alzheimer's disease" by Yamaguchi-Kabata, Morihara, Ohara, Ninomiya, Takahashi, Akatsu, Hashizume, Shigemizu, Boroevich, Kubo, Takeda, Tsunoda E-mail: tatsuhiko.tsunoda@riken.jp (RIKEN Center for Integrative Medical…
Supplementary table 6. Top genes in the integrated analysis using sequence kernel association test - our SKAT-GWAS and mouse
Gene	Mouse expression p-value	Human p-value by SKAT*	Combined p-value
ARSJ	0.000129164	0.0010191	5e-06
ELOVL4	0.00114869	0.000212467	8e-06
THAP4	0.00118627	0.000459729	1.7e-05
EXOC2	0.000266625	0.00542466	4.8e-05
KLK8	0.000844498	0.00367043	8.4e-05
ATXN1	0.000116623	0.0212686	0.000116
ARRB1	0.015412	0.000714774	0.000313
RPS3	0.00593533	0.00274278	0.000362
RPAIN	0.00704651	0.00293956	0.000451
SPCS1	0.00215921	0.0107457	0.000522
STAB2	0.00227137	0.0152616	0.000768
EML4	0.000226537	0.081122	0.000975
DYNC2LI1	0.000214227	0.0844593	0.000992
*Gene-based statistics was obtained by using sequence kernel association test (SKAT) (see Materials and Methods).
