# Supplementary material for: Integrated analysis of human genetic association study and mouse transcriptome suggests LBH and SHF genes as novel susceptible genes for amyloid-β accumulation in Alzheimer’s disease
Source: Hum Genet. 2018 Jul 13;137(6):521–33. doi: 10.1007/s00439-018-1906-z (PMC6061045; doi:10.1007/s00439-018-1906-z)
Supplement: Supplementary file 9 — Supplementary material 9 (XLSX 68 KB) [file 439_2018_1906_MOESM9_ESM.xlsx]

## Sheet: eQTL results for SKAT&mouse
Article information: "Integrated analysis of human genetic association study and mouse transcriptome suggest LBH and SHF genes as novel susceptible genes for amyloid-β accumulation in Alzheimer's disease" by Yamaguchi-Kabata, Morihara, Ohara, Ninomiya, Takahashi, Akatsu, Hashizume, Shigemizu, Boroevich, Kubo, Takeda, Tsunoda E-mail: tatsuhiko.tsunoda@riken.jp (RIKEN Center for Integrative Medical…
Supplementary table 7. Results of eQTL using GTEx data for the top genes in sequence kernel association test - SKAT-GWAS and mouse.
Gene	SNP ID	P-value with fixed effect model	Beta with fixxed effect model	SD with fixed effect model	P-value with random effect model	P-value with brain anterior cingulate cortex BA24	P-value with brain cortex	P-value with brain frontal cortex BA9	P-value with brain amygdala	P-value with brain caudate basal ganglia	P-value with brain cerebellar hemisphere	P-value with brain cerebellum	P-value with brain hippocampus	P-value with brain hypothalamus	P-value with brain nucleus accumbens basal ganglia	P-value with brain putamen basal ganglia	P-value with brain spinal cord cervical c-1	P-value with brain substantia nigra
ARSJ	rs4345183	0.405974	0.0203635	0.0245048	0.452109	0.321215	0.272557	0.403224	0.349771	0.356557	0.0020469	0.312347	0.46154	0.953734	0.892913	0.724057	0.717994	0.939228
ARSJ	rs7684832	0.959811	0.00108867	0.0216047	0.456221	0.327292	0.049505	0.570881	0.115025	0.819939	0.00279315	0.192621	0.591638	0.813997	0.792012	0.64212	0.687833	0.583712
ARSJ	rs13126791	0.862791	-0.00444118	0.0256979	0.914321	0.83245	0.286499	0.897397	0.195786	0.746933	0.573999	0.24024	0.951656	0.866518	0.880598	0.659326	0.878764	0.429794
ARSJ	rs4834359	0.917143	0.00212882	0.0204628	0.95225	0.159379	0.0341876	0.883922	0.421556	0.656723	0.0452167	0.535451	0.385539	0.763906	0.898621	0.782112	0.726648	0.46401
ARSJ	rs6836841	0.175428	0.0281885	0.0208038	0.241658	0.70167	0.0299831	0.513353	0.447336	0.640486	0.0712067	0.390852	0.768577	0.83123	0.169358	0.409145	0.166984	0.103302
ARSJ	rs13142831	0.2108	-0.0287483	0.0229735	0.154119	0.607088	0.302976	0.733145	0.0513896	0.567783	0.0502753	0.00651511	0.572797	0.927356	0.648088	0.512984	0.0521098	0.456445
ARSJ	rs7437325	0.975654	-0.000819479	0.0268519	0.987272	0.789127	0.518595	0.921736	0.124114	0.591504	0.441621	0.355471	0.853215	0.844998	0.946664	0.579107	0.998858	0.482984
ARSJ	rs13136741	0.878798	0.00408528	0.02679	0.926017	0.6552	0.351506	0.621739	0.127311	0.764125	0.622172	0.577151	0.712421	0.927948	0.92187	0.470257	0.972503	0.632356
ARSJ	rs7674158	0.772142	0.0195084	0.0673694	0.0379674	0.31308	0.625586	0.370912	0.299406	0.772981	0.037793	0.00447757	0.294198	0.71003	0.0766171	0.025129	0.947887	0.22728
ARSJ	rs2374218	0.288196	0.0245271	0.0230933	0.0139578	0.712278	0.679585	0.842946	0.00237625	0.887171	0.00329702	0.00714138	0.622933	0.163128	0.594665	0.749158	0.0683088	0.706357
ARSJ	rs6816611	0.50259	0.0604149	0.0901149	0.0770787	0.3785	0.780395	0.997849	0.00750041	0.287238	0.112114	0.0211245	0.0897834	0.843273	0.629669	0.039567	0.851253	0.414032
ARSJ	rs17620575	0.00819985	-0.0926533	0.0350465	0.0135776	0.0407877	0.877812	0.712149	0.65758	0.598459	0.245457	0.0645107	0.586338	0.323416	0.107246	0.765356	0.00432644	0.310689
ARSJ	rs6822455	0.0293895	-0.075704	0.0347549	0.0460036	0.0407877	0.564475	0.571511	0.716033	0.94962	0.340748	0.286751	0.889302	0.168378	0.0872136	0.872462	0.00536442	0.504052
ARSJ	rs6822640	0.0293895	-0.075704	0.0347549	0.0460036	0.0407877	0.564475	0.571511	0.716033	0.94962	0.340748	0.286751	0.889302	0.168378	0.0872136	0.872462	0.00536442	0.504052
ARSJ	rs6533728	0.350814	-0.0249388	0.0267293	0.44467	0.23759	0.283785	0.965926	0.041172	0.351753	0.358435	0.377371	0.450571	0.985884	0.70158	0.683061	0.875818	0.913555
ARSJ	rs6533729	0.261559	-0.0300851	0.0267968	0.344757	0.23759	0.229154	0.84856	0.0139054	0.271173	0.317919	0.465376	0.450571	0.950428	0.787016	0.683061	0.869543	0.956354
ARSJ	rs6834673	0.493122	-0.0187174	0.0273106	0.59133	0.344546	0.44094	0.809042	0.188543	0.602772	0.861827	0.660298	0.876802	0.897286	0.954568	0.973501	0.987279	0.658439
ARSJ	rs12645879	0.127595	-0.0349375	0.0229301	0.181053	0.616288	0.575069	0.942149	0.821645	0.972207	0.260688	0.401807	0.515755	0.827094	0.202425	0.532525	0.552943	0.970372
ARSJ	rs2374196	0.904282	-0.00308793	0.0256784	0.943736	0.661989	0.0502169	0.766156	0.399456	0.994041	0.468773	0.772823	0.797222	0.565132	0.742001	0.497685	0.0773733	0.220817
ARSJ	rs7437812	0.69509	-0.0102838	0.026237	0.775524	0.482066	0.0341426	0.681242	0.179673	0.748413	0.251085	0.562369	0.888927	0.553285	0.948067	0.114594	0.0817256	0.387263
ARSJ	rs11729278	0.735732	-0.00888689	0.0263307	0.808971	0.491464	0.0396928	0.716208	0.178457	0.952417	0.215751	0.644035	0.916621	0.571515	0.842349	0.147021	0.0930409	0.344738
ARSJ	rs10012647	0.260839	-0.0507467	0.0451318	0.24067	0.281404	0.0873063	0.501914	0.112285	0.360446	0.0170044	0.0477952	0.621096	0.460367	0.858889	0.348214	0.588516	0.605468
ARSJ	rs766183	0.906388	0.0027099	0.0230443	0.94515	0.253155	0.652412	0.856463	0.694464	0.880849	0.969889	0.908999	0.722407	0.410638	0.808244	0.161715	0.0117554	0.651466
ARSJ	rs4364328	0.819307	-0.00614373	0.0268947	0.880391	0.53235	0.539845	0.776044	0.115062	0.504902	0.711451	0.346221	0.458785	0.983923	0.623759	0.348962	0.870134	0.732343
ARSJ	rs728313	0.372082	-0.0347296	0.0389092	0.467519	0.241529	0.503579	0.588961	0.8212	0.502775	0.585277	0.936117	0.863367	0.600898	0.253387	0.0144498	0.392046	0.320525
ARSJ	rs2374219	9.63013e-06	0.0969583	0.0219099	1.85154e-05	0.0392883	0.33149	0.326291	0.201049	0.0136912	0.213607	0.102408	0.846581	0.276147	0.445603	0.0389705	0.635035	0.562402
ARSJ	rs12505253	3.11176e-09	0.119914	0.0202366	5.0073e-09	0.0766955	0.171979	0.916015	0.131662	5.10856e-06	0.31049	0.0463319	0.947883	0.51172	0.142058	0.0306802	0.0848547	0.0278183
ARSJ	rs17581675	0.115941	-0.0350736	0.0223109	0.163189	0.415404	0.409662	0.765289	0.90326	0.0595672	0.107445	0.589658	0.219311	0.648533	0.195728	0.20523	0.269886	0.240629
ELOVL4	rs9448846	0.0299541	-0.0240286	0.0110695	0.0468407	0.888992	0.374157	0.185939	0.489058	0.998958	0.0765605	0.899152	0.467534	0.543666	0.0466148	0.965973	0.908067	0.491437
ELOVL4	rs10806180	0.144172	0.0205157	0.0140477	0.202364	0.403374	0.809039	0.4087	0.69577	0.146691	0.638621	0.0598061	0.548622	0.604383	0.235559	0.891706	0.7793	0.310017
ELOVL4	rs2991	3.14876e-07	-0.0744498	0.0145571	5.91315e-07	0.476323	0.228499	0.0728406	0.234822	0.277579	0.000306216	0.00824946	0.271985	0.0128942	0.333663	0.653254	0.311904	0.143245
ELOVL4	rs16891260	1.74595e-07	-0.0746064	0.01428	2.91125e-07	0.721231	0.199031	0.0168385	0.423658	0.442655	0.000144923	0.0138286	0.145395	0.0226174	0.249574	0.420499	0.29457	0.144946
ELOVL4	rs3812153	2.94526e-07	-0.0729146	0.0142219	5.10553e-07	0.666843	0.18706	0.0209933	0.423658	0.382776	0.000226678	0.0186077	0.144394	0.0220611	0.201411	0.653254	0.311904	0.144946
ELOVL4	rs1007416	2.94526e-07	-0.0729146	0.0142219	5.10553e-07	0.666843	0.18706	0.0209933	0.423658	0.382776	0.000226678	0.0186077	0.144394	0.0220611	0.201411	0.653254	0.311904	0.144946
ELOVL4	rs9448860	0.60694	0.00700626	0.013619	0.69842	0.374968	0.960571	0.159666	0.400547	0.128597	0.615363	0.180765	0.25498	0.9864	0.744464	0.602857	0.596043	0.793178
ELOVL4	rs9448863	1.05065e-05	-0.0655299	0.0148713	1.68025e-05	0.400505	0.226204	0.0877232	0.240144	0.404925	0.000697268	0.00408685	0.608112	0.0287975	0.597885	0.935786	0.291397	0.260781
ELOVL4	rs239520	3.24952e-05	-0.0591543	0.0142361	5.39923e-05	0.494968	0.105332	0.0536195	0.712106	0.633994	0.000817734	0.00310191	0.54349	0.115396	0.715367	0.807635	0.236081	0.385702
ELOVL4	rs239516	0.242004	-0.0154771	0.0132284	0.321962	0.75618	0.260181	0.864654	0.38328	0.678243	0.0825636	0.320337	0.298998	0.619082	0.574689	0.367972	0.71068	0.666177
ELOVL4	rs1512120	0.000943266	0.0421114	0.0127343	0.00166788	0.234674	0.180622	0.141687	0.050899	0.429326	0.0142879	0.0264913	0.590578	0.345263	0.766142	0.898926	0.458228	0.703589
ELOVL4	rs6915142	0.00246972	0.0382421	0.0126335	0.00425573	0.411621	0.146557	0.143913	0.152171	0.242094	0.038383	0.0711827	0.592367	0.167508	0.710304	0.785005	0.765274	0.689633
ELOVL4	rs12207890	0.00192725	-0.0458853	0.0147959	0.00334428	0.0213755	0.845323	0.642202	0.800108	0.687217	0.502331	0.287532	0.196725	0.115619	0.524193	0.0472076	0.263092	0.635245
ELOVL4	rs9343953	0.356354	-0.0109789	0.0119034	0.450664	0.683901	0.773331	0.33043	0.571709	0.903525	0.110029	0.103802	0.343476	0.59801	0.924603	0.728724	0.605649	0.794604
ELOVL4	rs4541708	0.000116963	-0.053708	0.0139414	0.000216139	0.457544	0.657506	0.263323	0.279889	0.275981	0.00266502	0.0363648	0.769141	0.118033	0.507075	0.688839	0.429707	0.0791805
ELOVL4	rs149293	0.000325833	0.046166	0.0128458	0.000589901	0.554908	0.229524	0.0766784	0.0656378	0.471739	0.00889407	0.0237485	0.944554	0.217945	0.462589	0.96129	0.338849	0.573488
ELOVL4	rs10455125	0.930322	-0.00121682	0.0139162	0.960675	0.810231	0.313706	0.854872	0.199671	0.555453	0.894401	0.699549	0.512853	0.623789	0.0476038	0.509738	0.91465	0.914669
ELOVL4	rs9448870	3.19334e-05	0.05653	0.0135915	2.49344e-05	0.194809	0.914247	0.0245764	0.0033586	0.890109	0.594469	0.000741325	0.155086	0.377546	0.0111811	0.562661	0.178722	0.785726
ELOVL4	rs3857457	0.428378	-0.00885633	0.0111826	0.526427	0.689411	0.278226	0.457007	0.30235	0.412876	0.279265	0.282546	0.117508	0.934111	0.131065	0.924056	0.789807	0.936912
ELOVL4	rs17239632	0.0547074	-0.0271371	0.0141251	0.082638	0.0239696	0.614614	0.687575	0.0522586	0.363902	0.920114	0.515738	0.612738	0.845065	0.781922	0.880945	0.474112	0.94516
THAP4	rs6716290	6.47002e-12	0.120247	0.017506	9.35305e-12	0.0953084	0.0211038	0.244912	0.00782416	0.272898	0.00215078	0.00221002	0.00700793	0.27394	0.000255207	0.0152046	0.492249	0.510792
THAP4	rs7420703	9.14856e-19	0.178552	0.0201867	2.32927e-18	0.0273531	0.000115049	0.0319374	0.0778432	0.0323791	1.72445e-06	3.16547e-05	0.00348511	0.683604	0.0320712	0.0108392	0.399221	0.79979
THAP4	rs6717283	0.49575	-0.0152149	0.0223357	0.558309	0.657572	0.267948	0.353699	0.139281	0.369316	0.297273	0.593352	0.810254	0.0792419	0.0236896	0.698333	0.933966	0.631887
THAP4	rs10201535	9.372e-12	0.116848	0.0171437	1.62584e-11	0.103358	0.0115483	0.228814	0.00264764	0.20526	0.00215452	0.00724603	0.0110616	0.323869	0.00101894	0.0129758	0.486748	0.558862
THAP4	rs10191556	2.06872e-18	0.177063	0.0202277	5.18085e-18	0.0273531	0.000100879	0.0319374	0.0778432	0.0391658	2.63676e-06	2.88085e-05	0.00460624	0.683604	0.036626	0.0109044	0.399221	0.79979
THAP4	rs4675925	9.372e-12	0.116848	0.0171437	1.62584e-11	0.103358	0.0115483	0.228814	0.00264764	0.20526	0.00215452	0.00724603	0.0110616	0.323869	0.00101894	0.0129758	0.486748	0.558862
EXOC2	rs9392573	0.738929	-0.011293	0.0338852	0.811525	0.109773	0.962707	0.77638	0.50359	0.607768	0.704606	0.764399	0.240631	0.38831	0.157144	0.642096	0.952199	0.192269
EXOC2	rs10900954	0.000533496	0.0950362	0.0274406	0.000955802	0.0312718	0.384732	0.342303	0.0658326	0.0308611	0.182475	0.244885	0.422483	0.478595	0.54387	0.0253776	0.602917	0.98954
EXOC2	rs974455	7.24146e-05	0.108298	0.0272915	0.000123937	0.0102315	0.0769406	0.489093	0.157544	0.016477	0.159476	0.325393	0.459333	0.663825	0.605653	0.00297195	0.575597	0.920004
EXOC2	rs11242914	0.000200646	0.104536	0.0281146	0.000366928	0.0172729	0.113552	0.308096	0.29098	0.017334	0.400697	0.232647	0.510353	0.558922	0.411585	0.00878904	0.823474	0.837257
EXOC2	rs6597054	6.83691e-05	-0.1562	0.0392275	0.000127547	0.0872658	0.371564	0.0112754	0.480032	0.0918142	0.419973	0.816657	0.37851	0.908309	0.0634631	0.0622744	0.2692	0.809899
EXOC2	rs12952	0.00629956	0.0741283	0.0271357	0.0105321	0.0312718	0.606449	0.595787	0.0658326	0.10018	0.221045	0.456393	0.252522	0.534815	0.632567	0.0564728	0.475543	0.914661
EXOC2	rs9405242	0.921442	0.00239215	0.024257	0.955032	0.556557	0.478322	0.734756	0.541272	0.62682	0.729219	0.964132	0.748185	0.733444	0.987589	0.0476282	0.0332404	0.717481
EXOC2	rs12206548	0.00069983	-0.0806583	0.0237955	0.00124636	0.231109	0.124301	0.690475	0.815475	0.306022	0.171589	0.34653	0.279026	0.337401	0.286253	0.604546	0.0471226	0.700296
EXOC2	rs9392615	0.00666296	0.0915123	0.0337281	0.0111173	0.206755	0.126499	0.562301	0.849186	0.786321	0.254301	0.706609	0.296391	0.465157	0.112926	0.645591	0.0139534	0.303459
EXOC2	rs7760561	0.231565	0.0987776	0.0825668	0.309652	0.889478	0.511153	0.890963	0.548272	0.928077	0.427609	0.940344	0.513871	0.733709	0.174862	0.202523	0.824614	0.631634
EXOC2	rs2493013	1.31148e-06	-0.146373	0.0302549	2.59465e-06	0.0142725	0.56754	0.494159	0.925734	0.160168	0.00957292	0.130488	0.116931	0.2644	0.335457	0.293819	0.00134223	0.204873
EXOC2	rs9504180	0.0486637	0.0674476	0.0342108	0.0740436	0.173783	0.0829471	0.826104	0.734612	0.883777	0.177788	0.491159	0.242062	0.846741	0.453467	0.834451	0.0210777	0.328858
EXOC2	rs9392056	1.81164e-05	-0.107435	0.0250612	3.45842e-05	0.0722232	0.140099	0.630054	0.490863	0.142197	0.055671	0.173063	0.190839	0.239381	0.410052	0.925896	0.0431101	0.286487
EXOC2	rs2473475	0.479611	0.0217136	0.0307154	0.577975	0.565962	0.00990149	0.808925	0.784923	0.664587	0.749356	0.90402	0.715105	0.69229	0.569589	0.607472	0.669931	0.900232
EXOC2	rs2473479	0.580562	0.0167117	0.0302439	0.674258	0.741934	0.0579955	0.988565	0.504051	0.82598	0.882722	0.841148	0.877866	0.695113	0.630948	0.506865	0.610703	0.568262
EXOC2	rs6938671	0.00190613	-0.083365	0.0268531	0.00330863	0.432748	0.00625413	0.420926	0.533351	0.206273	0.358654	0.225389	0.741635	0.217506	0.745951	0.924211	0.544269	0.890988
EXOC2	rs2493037	0.430643	0.028637	0.0363371	0.528742	0.959447	0.0980872	0.833468	0.944323	0.50943	0.980396	0.85001	0.717268	0.554079	0.66969	0.935902	0.588733	0.635054
EXOC2	rs2493039	3.81593e-08	-0.303867	0.0552569	7.46935e-08	0.0434635	0.0256853	0.0833279	0.981921	0.0260164	0.0215702	0.0174468	0.663326	0.0933359	0.801687	0.159139	0.0226615	0.266338
EXOC2	rs2493040	0.0522348	0.0522788	0.0269313	0.0791322	0.459092	0.578229	0.733142	0.450194	0.64684	0.339632	0.701994	0.223703	0.68116	0.319895	0.571543	0.282857	0.56661
EXOC2	rs11242982	2.71422e-05	-0.106836	0.0254601	5.14918e-05	0.350223	0.0202983	0.362736	0.714712	0.289954	0.25648	0.0959644	0.288644	0.833767	0.140093	0.718041	0.0110215	0.096623
EXOC2	rs6904638	0.0441886	0.0571756	0.0284131	0.0676249	0.542295	0.771328	0.747299	0.713732	0.61509	0.407943	0.355566	0.168997	0.875426	0.45677	0.727176	0.119533	0.151084
EXOC2	rs6918152	0.000133228	-0.0971566	0.0254309	0.000245626	0.0882389	0.1981	0.791354	0.562915	0.156238	0.0729381	0.188119	0.356356	0.250936	0.444343	0.900869	0.0431101	0.407343
EXOC2	rs2473490	0.00205114	0.0799761	0.0259433	0.00355314	0.0975675	0.462923	0.974502	0.143579	0.174067	0.212245	0.906315	0.00753737	0.911927	0.0856019	0.82073	0.910627	0.727255
EXOC2	rs2277095	0.0519738	-0.185403	0.0954035	0.0787612	0.663357	0.950998	0.49301	0.854884	0.190939	0.611597	0.478699	0.283865	0.164071	0.755522	0.714618	0.947863	0.779482
EXOC2	rs2277096	9.65153e-07	-0.126994	0.0259246	1.90227e-06	0.00434105	0.101292	0.840966	0.0234243	0.109611	0.0294191	0.513049	0.0231215	0.553423	0.09591	0.808292	0.129312	0.986037
EXOC2	rs17134857	0.000838522	-0.0819676	0.024543	0.00148695	0.0235524	0.03775	0.871256	0.207677	0.225419	0.711077	0.688278	0.0741994	0.945032	0.245494	0.580848	0.413128	0.609588
EXOC2	rs2473492	0.00552129	0.0784652	0.0282764	0.00927368	0.29286	0.118355	0.924978	0.0904591	0.415273	0.033319	0.704294	0.0541414	0.306357	0.212265	0.964836	0.273905	0.435311
EXOC2	rs2476842	0.00171417	0.081434	0.0259696	0.00296405	0.413374	0.308766	0.922248	0.00626122	0.2161	0.120041	0.83275	0.0537314	0.933982	0.0210305	0.756058	0.695654	0.506836
EXOC2	rs846167	0.0103698	-0.108658	0.0423906	0.0170168	0.475134	0.121216	0.255473	0.940963	0.355337	0.184841	0.314305	0.95702	0.45008	0.531548	0.101057	0.339641	0.77137
EXOC2	rs708038	0.0519045	0.053694	0.0276214	0.0728968	0.246077	0.739697	0.992866	0.114979	0.258143	0.164915	0.659913	0.13934	0.288264	0.156164	0.0607386	0.0773294	0.8959
EXOC2	rs9504361	2.00869e-05	-0.111624	0.0261786	3.82815e-05	0.118317	0.226446	0.926532	0.0523294	0.14371	0.00677494	0.124385	0.0757676	0.200014	0.0798039	0.45857	0.866982	0.615446
EXOC2	rs1150824	2.65254e-07	-0.124817	0.0242524	3.77399e-07	0.000475844	0.816871	0.41487	0.0706647	0.137725	0.00426544	0.13271	0.0468588	0.231792	0.370685	0.261045	0.0313933	0.32506
EXOC2	rs3757120	0.409557	-0.0309209	0.0374947	0.506996	0.41502	0.488364	0.17007	0.948577	0.477389	0.83404	0.609633	0.652498	0.44042	0.621979	0.452646	0.342883	0.817573
EXOC2	rs3823133	0.00807411	0.138639	0.0523374	0.0133771	0.00523571	0.197928	0.891781	0.664295	0.178722	0.145894	0.511815	0.991773	0.885071	0.843805	0.362101	0.269369	0.513879
EXOC2	rs3799311	6.66066e-08	-0.137389	0.0254419	1.31449e-07	0.0850973	0.0650583	0.977643	0.0894928	0.0133056	0.010932	0.0689805	0.0618949	0.0396126	0.893481	0.0750347	0.238241	0.461823
EXOC2	rs4960092	6.01019e-05	-0.108984	0.0271617	0.000112351	0.680394	0.419332	0.668284	0.0252875	0.0716009	0.0390346	0.175629	0.0799443	0.021009	0.914999	0.287514	0.684802	0.650316
EXOC2	rs17135357	0.185362	0.0425222	0.0321062	0.253924	0.517513	0.479388	0.677808	0.0710163	0.603301	0.1408	0.225696	0.219538	0.769786	0.757867	0.394412	0.788237	0.435947
EXOC2	rs1747593	0.00807411	0.138639	0.0523374	0.0133771	0.00523571	0.197928	0.891781	0.664295	0.178722	0.145894	0.511815	0.991773	0.885071	0.843805	0.362101	0.269369	0.513879
EXOC2	rs6911258	4.29337e-08	-0.137158	0.0250365	8.48126e-08	0.0565503	0.0612624	0.59023	0.0355637	0.0130033	0.00225856	0.0931854	0.116691	0.0449417	0.721065	0.233112	0.395102	0.663127
EXOC2	rs3863219	0.00807411	0.138639	0.0523374	0.0133771	0.00523571	0.197928	0.891781	0.664295	0.178722	0.145894	0.511815	0.991773	0.885071	0.843805	0.362101	0.269369	0.513879
EXOC2	rs1737556	0.0562835	0.119662	0.0626887	0.0848666	0.0910279	0.366487	0.785962	0.803053	0.579671	0.432072	0.730716	0.808183	0.864397	0.559518	0.843424	0.142989	0.249477
EXOC2	rs1766840	9.43397e-07	-0.2356	0.0480513	1.85847e-06	0.316489	0.0169005	0.205193	0.291515	0.0741787	0.0969068	0.112208	0.802808	0.00530206	0.503501	0.0966717	0.0333032	0.14999
EXOC2	rs9378432	9.77045e-06	-0.202841	0.0458689	1.87839e-05	0.599988	0.0468228	0.339322	0.291515	0.0578554	0.108423	0.207035	0.802808	0.00336902	0.436973	0.133144	0.0581438	0.14999
EXOC2	rs12530461	0.277815	0.0794734	0.0732311	0.363443	0.85285	0.115332	0.36095	0.699845	0.699726	0.95489	0.976972	0.336161	0.812111	0.495586	0.19665	0.79231	0.914111
EXOC2	rs1150859	0.000622628	0.0926558	0.02708	0.00111167	0.0976937	0.274349	0.699935	0.171066	0.110281	0.0845978	0.295591	0.0345925	0.926443	0.363019	0.294003	0.751906	0.88949
EXOC2	rs9405865	1.90407e-07	-0.140023	0.0268837	3.72677e-07	0.436176	0.279278	0.397777	0.00768561	0.0357788	0.00851114	0.0495955	0.183458	0.00320715	0.799486	0.422079	0.303973	0.560625
EXOC2	rs2294670	0.00019664	0.18818	0.0505412	0.000359737	0.00418359	0.02322	0.571155	0.514295	0.229976	0.50676	0.937594	0.166102	0.839451	0.526859	0.0286415	0.360025	0.836727
EXOC2	rs1612811	3.9779e-10	-0.192711	0.0308096	7.74358e-10	0.159428	0.0213588	0.1251	0.021038	0.00887074	0.0166417	0.105953	0.180318	0.00298669	0.583567	0.14826	0.0108514	0.403627
EXOC2	rs9502388	3.1239e-06	0.195792	0.041993	6.09345e-06	0.382248	0.0960584	0.276932	0.0866135	0.115312	0.100127	0.0642267	0.093877	0.35575	0.667966	0.462298	0.0102068	0.943569
EXOC2	rs1211554	2.21899e-08	-0.206331	0.0368843	4.43133e-08	0.201392	0.156863	0.0958897	0.0604278	0.0394479	0.0182695	0.171585	0.141975	0.124022	0.22272	0.240795	0.0265574	0.581219
EXOC2	rs17136239	5.14068e-05	0.176352	0.0435529	9.634e-05	0.980036	0.0578855	0.819761	0.142483	0.0971046	0.169825	0.323379	0.0330191	0.397866	0.600841	0.692452	0.00884326	0.451348
EXOC2	rs1766848	2.85576e-08	0.228917	0.0412458	5.64198e-08	0.325072	0.00560698	0.128141	0.179308	0.0830828	0.0903476	0.0971098	0.733481	0.0142874	0.783599	0.0667856	0.00751606	0.113241
EXOC2	rs7454457	6.92277e-19	-0.201844	0.0227401	1.8299e-18	0.00298057	0.00627031	0.0393588	0.249893	0.0110122	0.0174816	0.000187947	0.074979	0.00907653	0.188636	0.00144075	0.000212256	0.13585
EXOC2	rs12333170	7.77451e-08	0.190976	0.0355484	1.53461e-07	0.304553	0.00112504	0.0844844	0.0335835	0.0698264	0.0760645	0.246322	0.571339	0.0289189	0.476571	0.0383613	0.0641532	0.40076
EXOC2	rs1890361	4.06777e-19	-0.205655	0.0230165	1.08164e-18	0.0106568	0.00356643	0.024176	0.0745613	0.00905964	0.0103583	0.000337179	0.0408487	0.0140411	0.272393	0.00106458	0.000302306	0.24858
EXOC2	rs4959379	2.00194e-06	0.165741	0.0348691	3.9394e-06	0.304553	0.00293443	0.229149	0.0335835	0.227425	0.0556841	0.195845	0.762996	0.0902335	0.552686	0.0769634	0.0519981	0.518641
EXOC2	rs2039713	1.90085e-09	-0.156616	0.0260763	3.57545e-09	0.043616	0.362398	0.0974546	0.618883	0.123112	0.156324	0.00561834	0.0337235	0.330247	0.0710522	0.0407679	0.00748533	0.477844
EXOC2	rs2317079	0.000139983	-0.10918	0.0286696	0.000257846	0.100617	0.986126	0.213159	0.978739	0.339127	0.448284	0.0227522	0.230324	0.870416	0.113084	0.0400638	0.187711	0.9405
EXOC2	rs4959381	7.15182e-16	0.251386	0.0311588	1.7363e-15	0.158723	0.0753042	0.00725298	0.096924	0.0164236	0.029978	0.000595737	0.00103615	0.250728	0.243512	0.000971796	0.000529777	0.607584
EXOC2	rs1890366	3.69084e-14	-0.206234	0.0272383	8.47289e-14	0.121491	0.105958	0.0075825	0.348333	0.00989918	0.055769	0.000631788	0.000426799	0.278904	0.342309	0.000976816	0.0103419	0.57501
EXOC2	rs11243093	3.91183e-08	0.238766	0.0434531	7.64278e-08	0.195978	0.00277998	0.188885	0.116157	0.23736	0.0512261	0.0784461	0.873403	0.0170862	0.672829	0.120929	0.0336421	0.176634
EXOC2	rs2804731	2.84561e-24	-0.240382	0.0236483	8.50226e-24	0.0292932	0.00193782	0.00329743	0.116935	0.00260276	0.00726547	8.61446e-07	0.00180144	0.0158826	0.226259	0.000103022	0.000359743	0.194243
EXOC2	rs9405932	0.00019099	-0.214861	0.0575936	0.000349584	0.0277318	0.230335	0.866356	0.101113	0.534212	0.485109	0.301962	0.188352	0.361699	0.191326	0.979153	0.279507	0.224403
EXOC2	rs1890364	3.9944e-13	-0.190548	0.0262617	8.83467e-13	0.153088	0.105297	0.0107061	0.419468	0.0602155	0.0456942	0.000721497	0.0264547	0.109268	0.395602	0.00145747	0.00668281	0.162628
EXOC2	rs17238124	3.0881e-09	0.185713	0.0313342	5.74416e-09	0.120192	0.0392979	0.353869	0.21646	0.019531	0.00100696	0.00617032	0.308753	0.0799673	0.980498	0.261665	0.0399069	0.103552
EXOC2	rs2788222	1.19339e-22	-0.245032	0.0250183	3.44728e-22	0.00805798	0.0105813	0.0280237	0.0591209	0.0011768	9.43674e-05	2.80217e-05	0.0173587	0.0024193	0.172084	0.000236333	0.0171467	0.113449
EXOC2	rs9392067	NA	NA	NA	NA	NA	NA	NA	NA	NA	NA	NA	NA	NA	NA	NA	NA	NA
KLK8	rs2659071	0.903352	-0.0057077	0.0470049	0.940301	NA	0.372137	NA	0.716825	NA	0.273565	0.792983	NA	NA	NA	NA	0.757938	NA
KLK8	rs1654558	0.373858	0.0506485	0.0569551	0.442458	NA	0.687991	NA	0.324881	NA	0.0759615	0.703566	NA	NA	NA	NA	0.895124	NA
KLK8	rs10451448	0.188445	-0.272841	0.207454	0.236515	NA	0.655958	NA	0.0648161	NA	0.514169	0.789973	NA	NA	NA	NA	0.0834157	NA
KLK8	rs1612902	0.519078	-0.0305398	0.0473656	0.590511	NA	0.116321	NA	0.388911	NA	0.345261	0.938549	NA	NA	NA	NA	0.458321	NA
KLK8	rs1722560	0.282651	-0.051882	0.04829	0.34369	NA	0.173488	NA	0.266701	NA	0.685846	0.945386	NA	NA	NA	NA	0.22835	NA
KLK8	rs13345336	0.188445	-0.272841	0.207454	0.236515	NA	0.655958	NA	0.0648161	NA	0.514169	0.789973	NA	NA	NA	NA	0.0834157	NA
KLK8	rs10409072	0.0499907	-0.353642	0.180426	0.0563401	NA	0.933825	NA	0.0719976	NA	0.323476	0.958656	NA	NA	NA	NA	0.00759917	NA
KLK8	rs2569456	0.200854	-0.0587518	0.0459313	0.250953	NA	0.932255	NA	0.236374	NA	0.70056	0.17596	NA	NA	NA	NA	0.4016	NA
ATXN1	rs16877817	0.337529	-0.0227112	0.0236807	0.430201	0.0659385	0.868254	0.980047	0.358926	0.532284	0.906335	0.313315	0.217125	0.594799	0.997488	0.860603	0.117655	0.702118
ATXN1	rs179996	0.778437	0.00499443	0.0177512	0.536826	0.546564	0.412319	0.93102	0.910708	0.0823094	0.0377748	0.515826	0.072317	0.199614	0.325255	0.503464	0.736827	0.526675
ATXN1	rs1886349	0.954775	-0.00255934	0.0451294	0.975485	0.415683	0.49522	0.275018	0.81979	0.606465	0.879879	0.332495	0.960982	0.786586	0.152243	0.487035	0.223855	0.47733
ATXN1	rs179993	0.423991	-0.0150516	0.0188259	0.451858	0.998906	0.392729	0.472809	0.867731	0.122243	0.462766	0.58494	0.391069	0.740071	0.0634484	0.774729	0.176448	0.0325616
ATXN1	rs2237224	0.881374	-0.00328761	0.0220309	0.927859	0.928637	0.214481	0.33565	0.837505	0.219971	0.425213	0.932506	0.662856	0.821712	0.680999	0.719563	0.30281	0.923251
ATXN1	rs2073519	0.748946	0.00654882	0.0204632	0.819452	0.806838	0.408649	0.603192	0.757329	0.496778	0.552515	0.926276	0.107263	0.60654	0.630507	0.483606	0.584058	0.586756
ATXN1	rs2073518	0.00479951	0.114526	0.0406093	0.00809997	0.888224	0.562143	0.979002	0.637504	0.153665	0.472798	0.59504	0.124959	0.935345	0.022522	0.0579752	0.0538246	0.719031
ATXN1	rs9383153	0.13518	0.0575177	0.0384996	0.190847	0.488069	0.609766	0.915371	0.694562	0.400408	0.510789	0.312361	0.666051	0.708956	0.232779	0.294683	0.0768669	0.63735
ATXN1	rs179974	0.667789	-0.00847962	0.0197575	0.751868	0.571206	0.740301	0.550109	0.703103	0.0753451	0.478676	0.147187	0.198273	0.595844	0.36961	0.666859	0.70739	0.0840742
ATXN1	rs179973	0.517127	-0.0122518	0.0189136	0.61462	0.739796	0.753961	0.546994	0.583196	0.159407	0.83467	0.113006	0.268291	0.657553	0.302666	0.69652	0.595359	0.0891686
ATXN1	rs9396666	0.506827	-0.0118383	0.0178345	0.604696	0.951246	0.251743	0.793762	0.0925633	0.284095	0.562122	0.307061	0.869655	0.587034	0.797945	0.335387	0.0657498	0.962586
ATXN1	rs2237217	0.0149217	-0.0557286	0.0228933	0.0241207	0.698584	0.248573	0.905971	0.0366292	0.500457	0.0625868	0.610132	0.449113	0.316585	0.416248	0.40473	0.708405	0.0288169
ATXN1	rs881405	0.316552	-0.0279626	0.0279189	0.380681	0.901008	0.282464	0.897904	0.00744362	0.245816	0.0764056	0.991328	0.435099	0.672008	0.886735	0.106241	0.19149	0.35093
ATXN1	rs7738608	0.841924	-0.00377173	0.0189123	0.362637	0.81142	0.576855	0.682566	0.400315	0.00563852	0.418726	0.693372	0.881512	0.633546	0.985642	0.0540081	0.203351	0.56006
ATXN1	rs2282842	0.151966	0.0867477	0.0605517	0.212267	0.312953	0.682023	0.182773	0.341385	0.962632	0.989015	0.960669	0.239405	0.737611	0.923009	0.231921	0.23655	0.495596
ATXN1	rs9464886	0.229308	-0.0302586	0.0251705	0.306979	0.94291	0.230867	0.449495	0.301584	0.95275	0.252411	0.763531	0.33862	0.565932	0.878024	0.152163	0.467769	0.0272395
ATXN1	rs2237216	0.00974777	-0.060614	0.0234515	0.0160349	0.917533	0.28165	0.477575	0.0224045	0.668385	0.0719889	0.19419	0.509676	0.931102	0.360035	0.439727	0.509763	0.0634819
ATXN1	rs179957	0.758339	-0.00520678	0.0169237	0.827684	0.965395	0.316869	0.949396	0.236533	0.749588	0.820027	0.209006	0.885249	0.469257	0.70031	0.90983	0.0503158	0.956634
ATXN1	rs9477114	0.0423883	-0.052916	0.026071	0.0650276	0.979435	0.0506283	0.846264	0.0349427	0.802149	0.222325	0.213475	0.966889	0.733925	0.701635	0.118765	0.648139	0.110845
ATXN1	rs10949354	0.000468332	-0.114329	0.0326819	0.000841352	0.333188	0.75136	0.283337	0.713123	0.0368361	0.0134098	0.399162	0.618075	0.972921	0.529171	0.612268	0.0587976	0.00584596
ATXN1	rs1476465	0.0958699	-0.0464006	0.0278646	0.139256	0.999747	0.273127	0.941154	0.0116733	0.401048	0.122778	0.530845	0.848301	0.944642	0.856237	0.0580453	0.227585	0.0512428
ATXN1	rs7762645	0.0209206	-0.0618898	0.0267989	0.0333046	0.958857	0.324182	0.291005	0.01876	0.949921	0.0947617	0.442172	0.768996	0.756643	0.843572	0.0351893	0.171982	0.112466
ATXN1	rs9383156	0.00881792	0.0873572	0.0333547	0.00983443	0.764152	0.770425	0.314056	0.261152	0.28562	0.00592127	0.210348	0.259735	0.507357	0.139338	0.0528535	0.22038	0.233862
ATXN1	rs179944	0.0965896	-0.0470622	0.0283231	0.14022	0.94862	0.733234	0.0540217	0.679	0.777604	0.680845	0.0719148	0.605634	0.66421	0.964039	0.470243	0.306172	0.773862
ATXN1	rs9396669	0.473933	-0.0208673	0.0291404	0.572376	0.847639	0.516011	0.219002	0.736499	0.871218	0.735146	0.142388	0.746323	0.691404	0.985258	0.429171	0.105068	0.621249
ATXN1	rs3819405	0.681669	-0.00731092	0.0178234	0.764081	0.192713	0.701937	0.684434	0.877383	0.893757	0.932207	0.813808	0.733512	0.471514	0.330939	0.386326	0.921748	0.757828
ATXN1	rs4565296	0.398569	0.0302385	0.03582	0.495526	0.671617	0.730614	0.333653	0.185559	0.315131	0.985513	0.992144	0.426804	0.95077	0.0667515	0.649967	0.997373	0.177119
ATXN1	rs4431439	0.000996961	-0.0558022	0.016954	0.00176039	0.0525989	0.0104617	0.509061	0.49577	0.647611	0.0745314	0.437535	0.729767	0.326347	0.441998	0.966279	0.527303	0.338391
ATXN1	rs3819403	0.512517	0.0208655	0.0318595	0.610192	0.827625	0.214706	0.709658	0.426101	0.183128	0.690873	0.729694	0.692163	0.873894	0.185452	0.781909	0.607797	0.0753612
ATXN1	rs3819400	0.192352	-0.0244011	0.0187175	0.262486	0.426957	0.706226	0.594513	0.82041	0.365965	0.111438	0.968918	0.359143	0.209659	0.736878	0.247943	0.413741	0.433778
ATXN1	rs2237214	0.545469	-0.0140822	0.0232931	0.641672	0.474081	0.169657	0.633935	0.79818	0.864361	0.691832	0.868065	0.45054	0.749167	0.99589	0.243429	0.906168	0.635282
ATXN1	rs9464904	0.180111	-0.023731	0.0177043	0.247449	0.969242	0.389134	0.967647	0.925058	0.105689	0.205119	0.450005	0.978136	0.39686	0.702166	0.0817919	0.849314	0.923356
ATXN1	rs404143	0.6251	-0.00934746	0.0191297	0.714692	0.601368	0.912651	0.464826	0.40736	0.761588	0.877273	0.749597	0.948166	0.932092	0.49984	0.697304	0.656609	0.79958
ATXN1	rs4716068	0.364404	0.0203768	0.022466	0.459319	0.962768	0.103984	0.716044	0.571252	0.207346	0.646962	0.609422	0.421077	0.239506	0.698688	0.904724	0.160219	0.283654
ATXN1	rs2237213	0.542729	-0.0158094	0.0259727	0.639076	0.79746	0.309874	0.457639	0.703776	0.74299	0.327622	0.493026	0.791984	0.692759	0.381578	0.99529	0.299619	0.201952
ATXN1	rs2237209	0.622504	-0.013071	0.0265506	0.712386	0.812788	0.771738	0.888184	0.352903	0.0576874	0.794922	0.442713	0.949217	0.504729	0.797858	0.257389	0.584548	0.389499
ATXN1	rs1016222	0.079877	-0.0340878	0.0194632	0.10272	0.570159	0.711572	0.818282	0.795728	0.00146994	0.66102	0.902718	0.314272	0.889325	0.150052	0.419501	0.874325	0.437047
ATXN1	rs2282841	0.235551	0.035087	0.0295798	0.314358	0.342033	0.914532	0.730155	0.76026	0.498196	0.113593	0.921556	0.983736	0.834854	0.666971	0.774486	0.951477	0.92183
ATXN1	rs10484361	0.817842	-0.00488506	0.0212098	0.879193	0.719885	0.764747	0.867287	0.564649	0.459875	0.603576	0.936263	0.300609	0.905138	0.854802	0.596499	0.26712	0.452614
ATXN1	rs2237204	0.208619	-0.0335364	0.0266718	0.282238	0.479377	0.299547	0.241419	0.40533	0.56468	0.756833	0.252021	0.331904	0.596284	0.355917	0.959561	0.498749	0.66084
ATXN1	rs2237203	0.551759	0.0118797	0.0199617	0.647602	0.168596	0.396978	0.265102	0.511863	0.772235	0.833843	0.190783	0.201535	0.315005	0.76219	0.456305	0.121987	0.497707
ATXN1	rs932411	0.458034	-0.0137027	0.018465	0.556535	0.506355	0.585499	0.980024	0.368824	0.370745	0.59172	0.860403	0.934053	0.990916	0.285567	0.755632	0.0672459	0.439832
ATXN1	rs932412	0.626974	-0.00838375	0.0172508	0.716352	0.669298	0.87009	0.723044	0.556375	0.210408	0.687712	0.65387	0.142244	0.679231	0.473011	0.286769	0.51269	0.155753
ATXN1	rs1015568	0.40545	-0.0147091	0.0176807	0.502709	0.862268	0.110651	0.192887	0.526593	0.179509	0.828516	0.887957	0.745511	0.310003	0.864554	0.0833364	0.408323	0.651377
ATXN1	rs2237198	0.845521	0.00563847	0.0289395	0.211806	0.5388	0.437487	0.817332	0.229158	0.321006	0.0124667	0.0939635	0.614633	0.246676	0.664346	0.0188012	0.725864	0.268417
ATXN1	rs1709172	0.87521	0.00273608	0.0174223	0.923433	0.664045	0.718979	0.375313	0.996163	0.225098	0.792621	0.767043	0.110863	0.201402	0.497504	0.443323	0.64005	0.567466
ATXN1	rs10484363	0.237883	0.0224926	0.0190568	0.310114	0.737707	0.920336	0.0545465	0.450579	0.0103118	0.487204	0.975044	0.247119	0.923753	0.492652	0.419958	0.62305	0.944732
ATXN1	rs9396676	0.694078	-0.0153045	0.0389104	0.774668	0.741431	0.225559	0.600411	0.389528	0.343629	0.277265	0.840708	0.213534	0.787718	0.049556	0.888552	0.325243	0.987738
ATXN1	rs2876420	0.27561	0.0195795	0.017959	0.360918	0.709768	0.129281	0.202864	0.728695	0.0481683	0.927417	0.967865	0.8419	0.927739	0.951256	0.275665	0.816632	0.902269
ATXN1	rs17593746	0.022324	0.0434526	0.019018	0.0330406	0.670762	0.498214	0.049975	0.227858	0.00574526	0.213485	0.902816	0.830512	0.797883	0.462574	0.137195	0.833526	0.279604
ATXN1	rs1514328	0.0335876	0.0410405	0.0193133	0.047212	0.460863	0.0757965	0.184833	0.493518	0.158996	0.212293	0.940949	0.0150057	0.673006	0.519536	0.985521	0.0807404	0.967502
ATXN1	rs7750263	0.916312	0.00188171	0.0179073	0.951709	0.273422	0.676946	0.145655	0.419793	0.203276	0.896107	0.322186	0.383113	0.923721	0.988086	0.218859	0.0987498	0.877256
ATXN1	rs9477141	0.000297291	0.0673797	0.0186253	0.000539193	0.288466	0.00845493	0.0408238	0.60592	0.633928	0.973873	0.852217	0.00397726	0.207225	0.293859	0.825419	0.301786	0.264513
ATXN1	rs2237195	0.915265	0.00190659	0.017919	0.951025	0.235504	0.729948	0.258142	0.66343	0.163154	0.753849	0.615613	0.248579	0.958796	0.919062	0.160703	0.124927	0.981452
ATXN1	rs7766262	0.104569	0.028014	0.0172596	0.0949679	0.308228	0.79022	0.260487	0.10276	0.0355597	0.110336	0.211445	0.210695	0.783166	0.155098	0.196125	0.0850724	0.356586
ATXN1	rs981459	0.547615	0.0105531	0.0175494	0.614092	0.1581	0.433817	0.655243	0.779422	0.0875993	0.59705	0.538473	0.596119	0.853371	0.69736	0.0721721	0.0972199	0.904257
ATXN1	rs2237192	0.779481	-0.00972114	0.0347189	0.845353	0.73771	0.30465	0.567981	0.520353	0.850743	0.0904211	0.927953	0.16538	0.357417	0.0818495	0.394944	0.240771	0.19271
ATXN1	rs235146	0.388277	0.0141018	0.0163452	0.484727	0.700416	0.554432	0.277101	0.774052	0.936744	0.138318	0.977289	0.998338	0.778892	0.875277	0.516927	0.297065	0.182898
ATXN1	rs235147	0.901561	0.00202357	0.0163601	0.941897	0.129353	0.217076	0.576107	0.957742	0.406656	0.526986	0.15453	0.601685	0.719235	0.999642	0.234726	0.240059	0.77404
ATXN1	rs12204397	0.000851992	0.0582868	0.0174756	0.00151029	0.945333	0.225573	0.82687	0.767807	0.641065	0.0799349	0.0456778	0.0997177	0.036999	0.129084	0.0460287	0.545742	0.483764
ATXN1	rs9350008	0.0388867	0.0351035	0.0169961	0.0599068	0.744791	0.0601282	0.760249	0.623495	0.291465	0.280889	0.0139315	0.864793	0.997095	0.375444	0.897918	0.247509	0.368289
ATXN1	rs2237188	0.00275589	0.0506591	0.0169217	0.0047333	0.0710056	0.205993	0.0633335	0.604279	0.135482	0.57592	0.940736	0.224316	0.173362	0.724032	0.971215	0.0315325	0.565512
ATXN1	rs1399219	0.0011324	0.0584607	0.0179582	0.00199315	0.103651	0.126776	0.052292	0.735706	0.0782794	0.911246	0.866116	0.522635	0.149895	0.480557	0.833006	0.0803248	0.862687
ATXN1	rs235158	0.0643203	-0.109626	0.0592587	0.0873816	0.71637	0.396416	0.946403	0.0116257	0.0120221	0.190716	0.72229	0.795934	0.136215	0.766715	0.531967	0.248893	0.726728
ATXN1	rs4716075	0.00723281	0.0445625	0.0165911	0.0120318	0.0386074	0.318913	0.0180016	0.893892	0.353028	0.445805	0.988588	0.180866	0.0638175	0.871072	0.892424	0.0518598	0.49923
ATXN1	rs4716077	0.243908	0.0242266	0.0207905	0.324196	0.138611	0.418787	0.0286962	0.998945	0.618316	0.570991	0.874142	0.298798	0.38449	0.243302	0.425349	0.279307	0.837255
ATXN1	rs2237187	1.53436e-06	-0.109957	0.0228757	2.4548e-06	0.454768	0.771537	0.0105194	0.792583	0.05268	0.415571	0.0463686	0.000967501	0.0721769	0.0319601	0.0824314	0.168378	0.806057
ATXN1	rs2299088	0.00110148	0.0753172	0.0230805	0.00192773	0.203469	0.0171098	0.0676224	0.951681	0.0510929	0.858016	0.737542	0.169965	0.260584	0.627159	0.314469	0.0516242	0.649468
ATXN1	rs3806137	0.00511464	-0.0482798	0.0172445	0.00861299	0.141904	0.431531	0.146705	0.920202	0.120445	0.744845	0.291663	0.0175101	0.15671	0.405364	0.129234	0.993745	0.999832
ATXN1	rs4716079	0.187901	0.0307668	0.0233645	0.257041	0.297089	0.456554	0.463204	0.489708	0.954333	0.772436	0.435488	0.828588	0.862824	0.325704	0.663486	0.0803617	0.981904
ATXN1	rs3817837	0.182706	-0.0219852	0.0164996	0.205551	0.0291794	0.766826	0.709517	0.529201	0.497264	0.351118	0.0954035	0.0828938	0.881621	0.31402	0.211763	0.486649	0.497709
ATXN1	rs6459473	0.000594768	-0.0578996	0.0168607	0.000951305	0.0975096	0.221526	0.078357	0.921931	0.0735973	0.322629	0.329524	0.00918095	0.215194	0.299203	0.0685615	0.864909	0.781485
ATXN1	rs9477153	0.0276868	0.0446746	0.020291	0.0434724	0.419414	0.229462	0.0425915	0.897291	0.0786243	0.386321	0.748028	0.251806	0.391265	0.955376	0.475905	0.452353	0.403356
ATXN1	rs2237185	0.260649	-0.0189675	0.0168621	0.343703	0.284219	0.537232	0.902091	0.910224	0.993056	0.0746983	0.430878	0.280475	0.801883	0.204855	0.952057	0.245987	0.522521
ATXN1	rs7764112	0.845843	0.00765139	0.039354	0.881553	0.092789	0.868883	0.526469	0.209182	0.461482	0.612128	0.602714	0.881956	0.773767	0.819223	0.0428278	0.416597	0.897867
ATXN1	rs3765273	0.00501941	-0.0472869	0.0168533	0.00845806	0.187603	0.140149	0.0748909	0.733513	0.275086	0.50084	0.17936	0.0609208	0.339306	0.396136	0.161426	0.994898	0.750141
ATXN1	rs9350009	0.000197679	-0.105749	0.0284121	0.000361603	0.0233939	0.920843	0.0676405	0.405238	0.117622	0.115898	0.471905	0.00569417	0.105357	0.733993	0.426173	0.783866	0.272181
ATXN1	rs9396682	0.367125	-0.0304912	0.0338088	0.387795	0.0266144	0.610404	0.91294	0.760567	0.190035	0.094987	0.427544	0.954294	0.153886	0.513509	0.33688	0.51269	0.317998
ATXN1	rs2237182	0.650645	0.00932812	0.0205979	0.669476	0.0486084	0.817506	0.834244	0.305836	0.092519	0.857969	0.0958398	0.94654	0.588329	0.603889	0.999398	0.293515	0.509237
ATXN1	rs7750866	0.926734	0.00176235	0.0191653	0.142708	0.00761899	0.695978	0.849547	0.621901	0.132107	0.671856	0.00835524	0.312874	0.93572	0.632022	0.570712	0.382491	0.68554
ATXN1	rs6459474	0.215014	-0.0209932	0.0169314	0.289931	0.376717	0.975287	0.135699	0.746114	0.905927	0.427684	0.0883092	0.754686	0.910256	0.66923	0.194616	0.923435	0.3738
ATXN1	rs2282831	0.061385	-0.0363948	0.0194551	0.0791481	0.0070253	0.184371	0.462067	0.875022	0.202573	0.106961	0.70428	0.77836	0.345049	0.498875	0.553226	0.546877	0.643356
ATXN1	rs9477166	0.595487	-0.0132656	0.024987	0.687986	0.0305084	0.368704	0.610448	0.341237	0.318428	0.416419	0.660956	0.920874	0.556656	0.534574	0.786017	0.133463	0.943332
ATXN1	rs236954	3.13384e-06	0.0750728	0.0161036	5.93081e-06	0.00070781	0.241471	0.278319	0.0421063	0.361655	0.266098	0.723669	0.0151025	0.535396	0.411808	0.822103	0.30793	0.00189507
ATXN1	rs721010	0.000291796	0.0584362	0.0161316	0.00051738	0.000740181	0.515954	0.551877	0.0929805	0.5737	0.422726	0.895687	0.101041	0.495427	0.472524	0.79954	0.53505	0.00542523
ATXN1	rs236965	0.0130555	0.0551429	0.0222149	0.0212241	0.0274505	0.325839	0.977687	0.198085	0.763802	0.852592	0.692632	0.912156	0.68897	0.851794	0.28917	0.742739	0.033505
ATXN1	rs3806139	0.0548346	0.0369363	0.0192358	0.0828181	0.00610991	0.772936	0.752343	0.554815	0.704425	0.404523	0.970657	0.405959	0.548492	0.570824	0.402954	0.572679	0.274351
ATXN1	rs236968	0.831375	0.00612869	0.0287815	0.890119	0.278472	0.465085	0.48213	0.575178	0.948125	0.187855	0.38349	0.25328	0.609083	0.581361	0.960973	0.374125	0.808389
ATXN1	rs236974	0.433794	0.0227777	0.0291009	0.531938	0.0331781	0.187353	0.681699	0.404446	0.93125	0.405537	0.169216	0.245548	0.945171	0.95949	0.783598	0.534447	0.698535
ATXN1	rs236976	0.980511	-0.00075604	0.030949	0.989899	0.18551	0.125432	0.899068	0.970521	0.617813	0.435111	0.501921	0.330805	0.776493	0.729898	0.923383	0.981743	0.228485
ATXN1	rs236981	0.00103934	0.0687393	0.0209593	0.00183331	0.0700842	0.950156	0.724798	0.410772	0.476165	0.491993	0.245715	0.367912	0.25467	0.276713	0.190644	0.152367	0.332097
ATXN1	rs6931635	0.0203991	0.0414118	0.0178582	0.0325133	0.0134285	0.206316	0.91673	0.422465	0.414683	0.602561	0.79409	0.946182	0.30495	0.269013	0.312106	0.283644	0.468888
ATXN1	rs1997716	0.00403595	0.0602103	0.0209402	0.00685034	0.0849015	0.873974	0.918388	0.738232	0.506185	0.491993	0.251389	0.324503	0.342799	0.366113	0.298134	0.152367	0.313583
ATXN1	rs2237172	0.329078	0.0198811	0.0203706	0.420936	0.466307	0.251268	0.865072	0.377132	0.773445	0.973305	0.376092	0.520727	0.673521	0.734954	0.590582	0.250122	0.606328
ATXN1	rs4716085	0.156411	-0.0290235	0.0204788	0.21788	0.760701	0.199281	0.420687	0.922002	0.835553	0.257666	0.369762	0.318652	0.427732	0.315343	0.146099	0.787576	0.947296
ATXN1	rs3806141	0.134652	-0.0270117	0.0180559	0.190167	0.853554	0.0888105	0.252182	0.663052	0.922598	0.261879	0.358883	0.471958	0.177987	0.782827	0.284152	0.743716	0.479277
ATXN1	rs742328	0.188083	-0.0247287	0.0187869	0.257264	0.725713	0.0673106	0.144301	0.902245	0.989755	0.251229	0.95319	0.49342	0.453889	0.757802	0.357792	0.575696	0.45607
ATXN1	rs12665284	0.63031	-0.0112726	0.0234216	0.719298	0.945053	0.363723	0.102611	0.576758	0.857195	0.89164	0.462255	0.857712	0.220335	0.901154	0.427283	0.798921	0.7144
ATXN1	rs2299070	0.957607	-0.00110486	0.0207849	0.97713	0.751394	0.665741	0.882246	0.568436	0.990561	0.884408	0.316331	0.579202	0.199286	0.56558	0.17771	0.666814	0.368544
ATXN1	rs1003384	0.94348	0.00132474	0.0186854	0.966805	0.632393	0.180282	0.85649	0.89115	0.775423	0.632224	0.400692	0.649054	0.252576	0.0559325	0.266577	0.767837	0.914059
ATXN1	rs16878682	0.954503	0.00127682	0.0223796	0.975325	0.536566	0.722537	0.756799	0.740222	0.71335	0.619115	0.651049	0.958273	0.367254	0.260125	0.289336	0.788928	0.770651
ATXN1	rs17603856	0.652395	0.0080375	0.0178438	0.738517	0.291923	0.280601	0.585367	0.968572	0.741361	0.955517	0.371712	0.210349	0.62831	0.186679	0.620228	0.909448	0.871457
ATXN1	rs7745276	0.185588	-0.0533854	0.0403291	0.254201	0.496239	0.346777	0.725893	0.0832825	0.168044	0.329087	0.580789	0.487199	0.201897	0.902079	0.479121	0.717823	0.279407
ATXN1	rs2299068	0.235166	-0.0201864	0.017004	0.313905	0.394063	0.482699	0.675637	0.919692	0.63828	0.302458	0.154269	0.370394	0.819794	0.239806	0.47691	0.748517	0.922703
ATXN1	rs16878696	0.319414	0.0309693	0.0311043	0.214254	0.436668	0.0756068	0.180511	0.729052	0.339761	0.577039	0.584992	0.84343	0.757225	0.0113283	0.849742	0.894643	0.128148
ATXN1	rs729770	0.773235	-0.00488311	0.0169467	0.841101	0.662544	0.457472	0.464998	0.919068	0.962208	0.503395	0.193695	0.7745	0.679469	0.950042	0.102258	0.967905	0.469038
ATXN1	rs2237166	0.0636305	-0.0295017	0.0159059	0.0951816	0.826134	0.695907	0.521143	0.860876	0.523959	0.245356	0.114194	0.452952	0.720194	0.902307	0.307199	0.804673	0.420704
ATXN1	rs2143067	0.644602	-0.00854043	0.0185149	0.625495	0.789627	0.138531	0.561695	0.804697	0.419752	0.677185	0.21763	0.267222	0.967187	0.0464803	0.206275	0.464644	0.542806
ATXN1	rs2237164	0.830286	0.00354201	0.0165256	0.889251	0.773664	0.4912	0.349065	0.944131	0.868053	0.726885	0.296865	0.545444	0.907732	0.591317	0.774846	0.511829	0.820928
ATXN1	rs2281152	0.583755	0.00896195	0.0163567	0.677163	0.515163	0.504724	0.491014	0.907913	0.924671	0.825217	0.198222	0.311321	0.879206	0.819129	0.745552	0.484625	0.820928
ATXN1	rs909786	0.956782	0.000971318	0.0179235	0.976652	0.846345	0.450099	0.213353	0.676807	0.625958	0.903152	0.206729	0.797495	0.816701	0.66674	0.556529	0.489097	0.383719
ATXN1	rs2073514	0.89562	0.00234675	0.0178874	0.937839	0.960824	0.421569	0.200322	0.591662	0.601114	0.573396	0.226702	0.478385	0.706517	0.722285	0.876603	0.571947	0.441186
ATXN1	rs9477201	0.570809	0.0113902	0.0200935	0.665323	0.624524	0.0891584	0.868574	0.813129	0.511453	0.277559	0.687493	0.820814	0.85357	0.206591	0.287911	0.985614	0.783419
ATXN1	rs3812189	0.457616	-0.0156797	0.0211096	0.556115	0.664233	0.991665	0.215385	0.987999	0.998251	0.384728	0.196267	0.887795	0.355877	0.596091	0.555432	0.18814	0.033984
ATXN1	rs1014984	0.152092	-0.0246967	0.0172441	0.212426	0.641829	0.874545	0.573048	0.709385	0.290885	0.287104	0.0671491	0.283142	0.408906	0.943538	0.849018	0.854467	0.0276806
ATXN1	rs723054	0.13674	-0.026125	0.0175566	0.19285	0.498929	0.995289	0.563756	0.939752	0.188739	0.416368	0.136132	0.245324	0.159248	0.48953	0.887664	0.972637	0.00720328
ATXN1	rs7758530	0.458713	0.0251456	0.0339362	0.557216	0.527461	0.431175	0.588034	0.35538	0.568036	0.755241	0.655688	0.872896	0.369478	0.16133	0.684908	0.77429	0.824894
ATXN1	rs7739556	0.954976	-0.00102024	0.0180702	0.975601	0.427416	0.20391	0.686807	0.935274	0.550034	0.674045	0.975938	0.453855	0.596959	0.588187	0.398418	0.754253	0.974424
ATXN1	rs7760476	0.51741	-0.0140081	0.0216393	0.614891	0.191491	0.372483	0.543289	0.546618	0.271807	0.492523	0.638444	0.313471	0.77011	0.907173	0.369587	0.55901	0.782975
ATXN1	rs9464933	0.0761027	0.0321989	0.0181529	0.112448	0.295793	0.422001	0.462231	0.741233	0.392765	0.97978	0.491077	0.354195	0.183146	0.500478	0.948339	0.263524	0.714517
ATXN1	rs2209026	0.165901	-0.0468497	0.0338144	0.229796	0.990016	0.477767	0.971346	0.958742	0.851688	0.910845	0.172715	0.4401	0.129067	0.486987	0.260545	0.290541	0.493034
ATXN1	rs3812192	0.254923	0.0189797	0.0166712	0.337052	0.617226	0.15074	0.793723	0.573325	0.214073	0.454878	0.0735766	0.311288	0.873583	0.850069	0.783166	0.711204	0.0346946
ATXN1	rs9396705	0.365936	-0.0641627	0.0709677	0.460959	0.834566	0.887656	0.539395	0.924939	0.605512	0.640579	0.52606	0.439986	0.254452	0.070299	0.822253	0.925479	0.916536
ATXN1	rs3793103	0.00195888	0.0524717	0.016946	0.00339763	0.266327	0.913578	0.240832	0.479849	0.206656	0.467011	0.896177	0.0165431	0.0520703	0.311038	0.8495	0.20136	0.671558
ATXN1	rs10484365	0.236195	-0.0362756	0.0306239	0.315116	0.971758	0.57307	0.781241	0.827109	0.854548	0.939959	0.375796	0.510772	0.0698517	0.351656	0.542339	0.346146	0.371498
ATXN1	rs6903850	0.00182979	-0.0668118	0.0214377	0.00317968	0.999755	0.346229	0.385454	0.474384	0.957116	0.122732	0.51188	0.0344097	0.0181489	0.144108	0.244136	0.821495	0.405012
ATXN1	rs17669102	0.801344	0.00496068	0.0197159	0.865474	0.255024	0.487599	0.263983	0.889269	0.944009	0.187136	0.153746	0.103828	0.474872	0.589987	0.449004	0.729944	0.270688
ATXN1	rs9464935	0.0049742	-0.0693957	0.0247074	0.00838445	0.635825	0.423514	0.44376	0.850337	0.994968	0.0742628	0.246369	0.0231493	0.647589	0.0478255	0.584749	0.567033	0.774037
ATXN1	rs9370920	0.142852	-0.0234712	0.0160185	0.20068	0.539242	0.905853	0.700446	0.91803	0.717335	0.0446683	0.1276	0.532986	0.150506	0.802789	0.315881	0.862028	0.270209
ATXN1	rs12204969	0.0124407	-0.0699148	0.0279728	0.0202652	0.893117	0.200062	0.23228	0.433505	0.905778	0.0558264	0.912223	0.0223905	0.243299	0.374185	0.954464	0.74697	0.485154
ATXN1	rs1407830	0.063574	0.0400913	0.0216107	0.0951027	0.045014	0.712941	0.302044	0.389321	0.111949	0.786802	0.454206	0.313471	0.737264	0.721698	0.611585	0.392251	0.160214
ATXN1	rs3812199	1.41119e-06	0.0804511	0.0166793	2.78835e-06	0.116138	0.978265	0.311496	0.092532	0.0112458	0.0184242	0.101746	0.317314	0.191759	0.212602	0.136452	0.840088	0.129171
ATXN1	rs3812204	0.801775	0.00441234	0.0175755	0.865837	0.369841	0.094213	0.481769	0.434816	0.578167	0.60653	0.0601563	0.294155	0.489869	0.9742	0.498186	0.832214	0.151399
ATXN1	rs9383201	0.448339	-0.013703	0.0180734	0.415475	0.743688	0.237139	0.401063	0.880392	0.112421	0.937816	0.00320371	0.739517	0.48172	0.839567	0.709705	0.807583	0.35243
ATXN1	rs3812205	0.112875	0.0497152	0.0313581	0.161834	0.248992	0.421211	0.902484	0.186809	0.157652	0.68352	0.233399	0.339496	0.749059	0.6793	0.44443	0.859016	0.554707
ATXN1	rs3812207	4.17971e-06	0.0777547	0.016895	8.1265e-06	0.250907	0.437448	0.697781	0.132679	0.0109112	0.0211845	0.012583	0.261456	0.400527	0.148815	0.143042	0.71195	0.050056
ATXN1	rs531089	0.658629	-0.00722031	0.0163427	0.694099	0.17775	0.182453	0.0277321	0.552596	0.325028	0.816183	0.45197	0.699155	0.596092	0.292742	0.828851	0.584195	0.948012
ATXN1	rs707848	0.232301	0.0196297	0.0164341	0.310522	0.821821	0.478978	0.0100591	0.274972	0.533766	0.85754	0.0803781	0.540477	0.172212	0.715541	0.55128	0.501128	0.908011
ATXN1	rs1262918	0.410143	0.0170268	0.0206726	0.507606	0.620722	0.659546	0.223287	0.94099	0.987598	0.777223	0.282818	0.0667602	0.769029	0.922153	0.262691	0.642004	0.435108
ATXN1	rs3812216	0.858373	0.0045257	0.0253618	0.911016	0.360555	0.876644	0.466795	0.800483	0.932317	0.925528	0.671627	0.0623046	0.879805	0.874368	0.91397	0.832934	0.919554
ATXN1	rs13216386	0.218871	0.0233043	0.0189538	0.294546	0.187835	0.275868	0.0558354	0.276884	0.210736	0.694174	0.25143	0.449898	0.133867	0.746242	0.814245	0.801022	0.755216
ATXN1	rs3828867	0.00794067	0.045126	0.0169993	0.0131642	0.305926	0.0692544	0.140904	0.768212	0.100906	0.423608	0.364018	0.605773	0.17455	0.87497	0.641606	0.241048	0.58584
ATXN1	rs3828868	0.705046	0.00680989	0.0179909	0.783885	0.434315	0.414835	0.0633766	0.267666	0.573224	0.800099	0.668339	0.166183	0.10283	0.574208	0.364312	0.437199	0.499867
ATXN1	rs1001210	0.00102733	0.0724188	0.0220592	0.00181265	0.452062	0.350805	0.794544	0.52257	0.142566	0.228571	0.296054	0.319555	0.808069	0.453308	0.338557	0.109609	0.1278
ATXN1	rs1150635	0.619563	0.00912048	0.0183707	0.709766	0.303903	0.37367	0.0624	0.256775	0.932862	0.907373	0.725437	0.19394	0.0713724	0.59007	0.508599	0.571941	0.529501
ATXN1	rs6459484	0.000673185	0.0977394	0.0287446	0.00119996	0.422316	0.155211	0.518728	0.0616362	0.149621	0.192013	0.00628414	0.495441	0.835445	0.728857	0.706499	0.250988	0.0967861
ATXN1	rs10484366	0.114078	-0.0935896	0.0592291	0.163414	0.054962	0.799381	0.927925	0.247971	0.260397	0.448371	0.705226	0.459369	0.655744	0.856567	0.612947	0.330625	0.475164
ATXN1	rs4716092	0.662722	0.00838132	0.0192163	0.747592	0.363737	0.384242	0.0811784	0.197233	0.649565	0.923612	0.374894	0.163099	0.101963	0.675724	0.77401	0.539614	0.48624
ATXN1	rs3793119	0.114866	-0.0933685	0.0592179	0.16445	0.054962	0.799381	0.927925	0.247971	0.260397	0.448371	0.699634	0.459369	0.655744	0.856567	0.612947	0.330625	0.475164
ATXN1	rs598908	0.000897809	0.0566698	0.0170655	0.00158949	0.509477	0.0899657	0.0114024	0.740291	0.145906	0.366519	0.882106	0.334138	0.125707	0.746019	0.503491	0.128836	0.26201
ATXN1	rs3812227	0.00309513	0.0635853	0.0214951	0.00529707	0.58216	0.358015	0.391753	0.0599491	0.0891889	0.452743	0.35453	0.630843	0.842171	0.602999	0.233454	0.0452336	0.109432
ATXN1	rs697739	0.0783246	0.032958	0.0187209	0.115493	0.25134	0.407166	0.781975	0.243324	0.150777	0.81971	0.428868	0.0676973	0.816626	0.749103	0.753761	0.548941	0.0770451
ATXN1	rs1144695	0.0227125	0.0434346	0.019065	0.0360152	0.304399	0.120683	0.534193	0.578522	0.187543	0.526434	0.419688	0.0450328	0.910796	0.978104	0.480011	0.762341	0.0795905
ATXN1	rs1144696	0.568383	-0.0148381	0.0260119	0.663086	0.458893	0.809287	0.319162	0.894676	0.665801	0.64175	0.283164	0.033226	0.79276	0.603751	0.791687	0.286468	0.416345
ATXN1	rs570917	0.830047	0.00399224	0.0185996	0.88906	0.446256	0.535606	0.12084	0.304875	0.275718	0.950836	0.549218	0.0651322	0.268828	0.308118	0.756683	0.487397	0.388273
ATXN1	rs1144698	0.952534	-0.00147212	0.024731	0.973723	0.737144	0.783978	0.98189	0.728675	0.63746	0.552403	0.018483	0.00846397	0.982122	0.639629	0.450951	0.32427	0.307388
ATXN1	rs1150639	0.449466	-0.0197548	0.0261201	0.547895	0.383634	0.483119	0.235928	0.793182	0.677258	0.708852	0.204049	0.0402869	0.635685	0.497687	0.849326	0.298799	0.416345
ATXN1	rs16878970	1.23619e-07	0.167035	0.0315872	2.39864e-07	0.592452	0.00664907	0.959888	0.285594	0.00161078	0.0640605	0.00556036	0.316316	0.507552	0.212532	0.759679	0.120132	0.0211513
ATXN1	rs493352	0.00195057	0.0532687	0.0171965	0.00338203	0.263904	0.00978265	0.351523	0.724701	0.0245212	0.188638	0.890022	0.472491	0.213598	0.619624	0.903902	0.784879	0.328109
ATXN1	rs651702	0.00785326	0.0467437	0.0175839	0.0130247	0.603348	0.0117566	0.331556	0.488638	0.0457657	0.27718	0.837765	0.611186	0.26869	0.647564	0.985381	0.571643	0.397631
ATXN1	rs1144700	0.251643	-0.0279221	0.024357	0.333236	0.116182	0.616908	0.359631	0.533438	0.425412	0.89988	0.289224	0.0856834	0.684958	0.673201	0.908535	0.500732	0.573803
ATXN1	rs547491	0.00643001	0.0466888	0.0171335	0.0107424	0.549719	0.0491098	0.10478	0.729296	0.0364417	0.396731	0.864007	0.491197	0.187157	0.663541	0.860915	0.669553	0.336807
ATXN1	rs3806152	0.0938584	-0.0996581	0.0594836	0.136556	0.054962	0.799381	0.927925	0.247971	0.260397	0.448371	0.874999	0.459369	0.655744	0.856567	0.612947	0.330625	0.475164
ATXN1	rs2301594	0.364933	-0.0222753	0.0245863	0.459885	0.0190127	0.559351	0.629189	0.5282	0.934327	0.546914	0.451867	0.0644674	0.400264	0.888062	0.98627	0.475755	0.500435
ATXN1	rs631661	0.260212	0.0221695	0.0196906	0.342314	0.0346695	0.623994	0.0604041	0.442477	0.312398	0.90705	0.683201	0.345223	0.164492	0.406794	0.713672	0.764343	0.618109
ATXN1	rs2927	0.00408231	0.0496381	0.0172851	0.00692647	0.478034	0.0258396	0.0792015	0.729296	0.0344783	0.325245	0.911987	0.429971	0.187157	0.559862	0.977758	0.585429	0.336807
ATXN1	rs471716	0.899242	-0.00236753	0.0186981	0.94032	0.0683149	0.553234	0.932363	0.976677	0.843111	0.718206	0.629674	0.468999	0.474223	0.916343	0.882632	0.332304	0.931176
ATXN1	rs1514330	NA	NA	NA	NA	NA	NA	NA	NA	NA	NA	NA	NA	NA	NA	NA	NA	NA
ATXN1	rs3812217	NA	NA	NA	NA	NA	NA	NA	NA	NA	NA	NA	NA	NA	NA	NA	NA	NA
P-values in bold: SNPs with P<0.05 in Hirano's (2015) human AD GWAS. Random effect model is based on the method of Han and Eskin 2011.
